# Supplementary material for: Language structure is influenced by the number of speakers but seemingly not by the proportion of non-native speakers
Source: R Soc Open Sci. 2019 Feb 27;6(2):181274. doi: 10.1098/rsos.181274 (PMC6408393; doi:10.1098/rsos.181274)
Supplement: Data table [file rsos181274supp2.xlsx]

## Sheet: Sheet1
ISO	Language	Family	Area	H	H_unigram	L2prop	MC	NumChap	Population	Rangesize	vehicularity
aai	Arifama-Miniafia	Austronesian		1.59113	9.26641	0			3470	194.008	0
aak	Ankave	Trans-New-Guinea		1.3562	9.99088	0			1600	249.069	0		Data table	Description	Source
aar	Afar	Afro-Asiatic	Greater-Abyssinia			0.0114527	0.28	5	1078200	133876	1		1st column	ISO 639-3 code	Mayer T, Cysouw M. 2014 Creating a Massively Parallel Bible Corpus.
aau	Abau	Sepik	N-Coast-New-Guinea	1.37911	8.36771	0			7270	1603.67	0		2nd column	Language name	Mayer T, Cysouw M. 2014 Creating a Massively Parallel Bible Corpus.
abb	Bankon	Niger-Congo	African-Savannah			0	1	1	12000	419.508	0		3rd coulum	Language family	Mayer T, Cysouw M. 2014 Creating a Massively Parallel Bible Corpus.
abk	Abkhaz	North-Caucasian	Greater-Mesopotamia				0.703827	28	105000	4491.32	1		4th column	Language area	Nichols J et al. The AUTOTYP genealogy and geography database: 2013 release
abq	Abaza	North-Caucasian	Greater-Mesopotamia			0	1	1	38200	1274.02	0		5th column	Entropy rates	Koplenig A et al. 2017 The statistical trade-off between word order and word structure
abt	Ambulas	Sepik	N-Coast-New-Guinea	1.19962	8.51526	0	0.333333	6	44000	1140.82	0		6th column	Unigram entropy	Bentz C et al. 2017 The Entropy of Words
abx	Inabaknon	Austronesian		1.44497	8.23311	0			21400	35.8838	0		7th column	Proportion of L2 speakers	Simons GF, Fennig CD. 2017 Ethnologue Global Dataset
aby	Aneme Wake	Trans-New-Guinea		1.31324	9.14497	0			650	1384.59	0		8th column	Morphological complexity	Bentz et al. 2016 A comparison between morphological complexity measures
abz	Abui	Trans-New-Guinea	N-Coast-New-Guinea			0	0.428571	7	16000	627.24	0		9th column	Number of included WALS features/chapters	Bentz et al. 2016 A comparison between morphological complexity measures
aca	Achagua	Maipurean	NE-South-America			0	0.833333	6	250	3413.51	0		10th column	Speaker population size	Amano T et al. 2014 Global distribution and drivers of language extinction risk.
acd	Gikyode	Niger-Congo		1.39815	7.68453	0			10400	834.477	0		11th column	Range size in km2	Amano T et al. 2014 Global distribution and drivers of language extinction risk.
ace	Aceh	Austronesian	Southeast-Asia	1.38415	8.54383	0	0.172619	14	3500000	17655.6	0		12th column	Vehicularity	Simons GF, Fennig CD. 2017 Ethnologue Global Dataset
acf	Saint Lucian Creole French	Creole	Mesoamerica	1.60466	7.97172	0			206700	1532.11	0
ach	Acholi	Nilo-Saharan	S-Africa			0	0.777778	9	1215000	32855.8	0
acm	Mesopotamian Spoken Arabic	Afro-Asiatic	Greater-Mesopotamia				0.8	10	14600000	144256	1
acn	Achang	Sino-Tibetan	Southeast-Asia	1.31737	8.01334	0			62700	1401.63	0
acr	Rabinal Achí	Mayan		1.44433	8.37662	0			37300	1711.4	0
acu	Achuar-Shiwiar	Jivaroan	NE-South-America	1.34992	10.3077	0	1	6	5000	21385.7	0
acv	Achumawi	Palaihnihan	Basin-and-Plains			0	0.8	5	16	632.031	0
ade	Adele	Niger-Congo		1.45429	8.05972	0			27300	1382.43	0
adh	Adhola	Nilo-Saharan		1.62593	9.13712	0			360000	895.419	0
adi	Adi	Sino-Tibetan	Indic			0	0.916667	4	239090	34691.8	0
adj	Adioukrou	Niger-Congo	African-Savannah	1.63153	8.25044	0	0.5	8	100000	1440.33	0
adn	Adang	Trans-New-Guinea	Oceania			0	0.142857	7	31800	71.1799	0
adt	Adynyamathanha	Australian	S-Australia			0	0.6	5	130	12961.5	0
adx	Amdo Tibetan	Sino-Tibetan	Inner-Asia			0	1	1	810000	283910	0
ady	Adyghe	North-Caucasian	Greater-Mesopotamia		11.9582		0.904762	2	475300	10284.6	1
adz	Adzera	Austronesian				0	0.666667	2	28900	1708.48	0
aeb	Tunisian Spoken Arabic	Afro-Asiatic	N-Africa				0.5	3	9000000	152939	1
aer	Eastern Arrernte	Australian	S-Australia			0	0.632937	12	3820	32665.9	0
aey	Amele	Trans-New-Guinea	N-Coast-New-Guinea	1.49257	9.39985	0	0.456041	27	5300	130.371	0
afb	Gulf Spoken Arabic	Afro-Asiatic	Greater-Mesopotamia				0.48	10	2339000	540558	1
afn	Defaka	Niger-Congo	African-Savannah			0	0.6	1	200	67.8262	0
afr	Afrikaans	Indo-European	S-Africa	1.61482	8.15723	0.587954	0.125	4	4849900	804039	1
agb	Legbo	Niger-Congo	African-Savannah			0	0.5	2	60000	136.128	0
agd	Agarabi	Trans-New-Guinea	N-Coast-New-Guinea	1.32567	9.20563	0	0.916667	6	27000	524.693	0
agg	Angor	Senagi	N-Coast-New-Guinea	1.30191	9.65258	0	0.5	8	1270	179.148	0
agh	Ngelima	Niger-Congo	S-Africa			0	0.5	2	13600	19225.5	0
agm	Angaatiha	Trans-New-Guinea	Interior-New-Guinea	1.28804	10.8732	0			2100	518.471	0
agn	Agutaynen	Austronesian		1.3586	8.01017	0			15000	213.368	0
agq	Aghem	Niger-Congo	African-Savannah			0	0	2	26700	183.202	0
agr	Aguaruna	Jivaroan	Andean	1.60928	11.1131	0	0	1	38300	33309.9	0
agt	Central Cagayan Agta	Austronesian	Oceania	1.40198	7.60757	0	0.625	8	780	244.088	0
agu	Aguacateco	Mayan	Mesoamerica	1.44697	8.53821	0			18000	281.881	0
agx	Aghul	North-Caucasian	Greater-Mesopotamia		10.3121	0	0.5	2	28300	1392.86	0
ahg	Qimant	Afro-Asiatic	Greater-Abyssinia			0.658385	1	7	1650	1208.7	0
ahk	Akha	Sino-Tibetan	Southeast-Asia	1.12814	8.42512		0.166667	6	563960	11410.6	1
aia	Arosi	Austronesian	Oceania	1.33074	8.8359	0	0.285714	7	6750	545.15	0
aie	Amara	Austronesian	N-Coast-New-Guinea			0	1	1	1170	141.842	0
aii	Assyrian Neo-Aramaic	Afro-Asiatic	Greater-Mesopotamia	1.57235	10.7081	0			108600	2508.47	0
aiw	Aari	Afro-Asiatic				0.044586	0.666667	9	155000	2948.27	0
aja	Aja	Nilo-Saharan	African-Savannah			0	1	2	200	222.938	0
ajg	Aja	Niger-Congo	African-Savannah			0	0.5	4	512000	4686.82	0
aji	Ajië	Austronesian	Oceania			0	1	1	4040	1795.67	0
ajp	South Levantine Spoken Arabic	Afro-Asiatic	Greater-Mesopotamia				0.25	1	6095000	28247.8	1
aka	Akan	Niger-Congo	African-Savannah			0.10853	0.642857	14	8300000	57389.3	1
akb	Batak Angkola	Austronesian		1.50912	8.12228	0			750000	12406.8	0
akc	Mpur	Language-isolate	N-Coast-New-Guinea			0	0.5	4	7000	2151.74	0
ake	Akawaio	Cariban	NE-South-America	1.35558	8.51489	0			5350	23871.6	0
akh	Angal Heneng	Trans-New-Guinea		1.16436	8.53152	0			40000	456.71	0
akr	Araki	Austronesian	Oceania			0	0.25	1	8	2.37623	0
akz	Alabama	Muskogean	E-North-America			0	1	2	100	140.271	0
alc	Qawasqar	Kaweskaran	SE-South-America			0	0.395833	8	12	531.688	0
ale	Aleut	Eskimo-Aleut	N-Coast-Asia			0	0.778571	7	490	2894.15	0
alh	Alawa	Australian	N-Australia			0	0.696429	14	18	20722.2	0
alj	Alangan	Austronesian		1.36738	7.77111	0			7690	1172.54	0
aln	Gheg Albanian	Indo-European		1.80615	9.1162		0.602941	17	5660000	27330.1	1
alp	Alune	Austronesian	Oceania	1.33273	8.37383	0	0.333333	9	17200	1420.48	0
alq	Algonquin	Algic	E-North-America	1.34096	9.27716	0			2430	1865.21	0
alr	Alutor	Chukotko-Kamchatkan	N-Coast-Asia			0	0	1	150	4692.4	0
alt	Southern Altai	Altaic	Inner-Asia	1.76233	10.7629		0	1	20000	48578.2	1
aly	Alyawarr	Australian	S-Australia	1.2234	10.6589	0	0.847222	12	1450	128477	0
alz	Alur	Nilo-Saharan		1.66533	9.09579	0			1367000	6281.35	0
amc	Amahuaca	Panoan	NE-South-America			0	0.625	8	330	11312.3	0
ame	Yanesha'	Maipurean	Andean	1.34788	10.1265	0	1	2	9830	7727.59	0
amf	Hamer-Banna	Afro-Asiatic	Greater-Abyssinia	1.45377	10.3727	0.0872335	0.291667	2	42800	8496.63	0
amh	Amharic	Afro-Asiatic	Greater-Abyssinia	2.27225	11.5716	0.15491	0.542857	21	17400000	145260	1
amk	Ambai	Austronesian	N-Coast-New-Guinea	1.44279	9.10378	0	0.5	8	10100	190.043	0
amm	Ama	Arai-(Left-May)	N-Coast-New-Guinea	1.22758	8.53998	0			480	237.754	0
amn	Amanab	Border	N-Coast-New-Guinea	1.49489	9.6088	0	0.428571	7	4420	620.849	0
amo	Amo	Niger-Congo	African-Savannah			0	0.8	5	12300	496.195	0
amp	Alamblak	Sepik	N-Coast-New-Guinea	1.63342	10.2119	0	0.640923	24	1530	612.161	0
amr	Amarakaeri	Harákmbut	NE-South-America	1.37248	10.7603	0			500	3426.31	0
amu	Guerrero Amuzgo	Otomanguean	Mesoamerica	1.36189	9.01953	0			23000	749.73	0
amx	Anmatyerre	Australian		1.2582	9.33789	0			1220	28102.8	0
amy	Ami	Australian				0	1	1	32	568.822	0
anc	Ngas	Afro-Asiatic	African-Savannah			0	0.166667	6	400000	1295.45	0
ane	Xârâcùù	Austronesian	Oceania			0	0.125	8	3780	1641.17	0
anh	Nend	Trans-New-Guinea	N-Coast-New-Guinea			0	1	1	2000	195.701	0
ank	Goemai	Afro-Asiatic	African-Savannah			0	0	8	200000	1822.21	0
ann	Obolo	Niger-Congo	African-Savannah	1.50147	8.70217	0	0.416667	12	200000	1294.37	0
ano	Andoque	Language-isolate	NE-South-America			0	0.75	4	370	925.804	0
anq	Jarawa	Andamanese	Southeast-Asia			0	1	1	250	344.804	0
anu	Anuak	Nilo-Saharan	Greater-Abyssinia			0.0145809	0.571429	7	97600	17030.8	0
anv	Denya	Niger-Congo		1.70881	9.37691	0			11200	1873.48	0
any	Anyin	Niger-Congo	African-Savannah			0.0145688	1	2	860000	28672.7	0
anz	Anem	Yele-West-New-Britain	N-Coast-New-Guinea			0	0.8	5	550	486.682	0
aoa	Angolar	Creole	S-Africa			0	0.5	1	5000	128.268	0
aoc	Pemon	Cariban	NE-South-America			0	0	1	6160	56979.5	0
aoi	Anindilyakwa	Australian	N-Australia		9.79686	0	0.833333	6	1240	2590.06	0
aoj	Mufian	Torricelli	N-Coast-New-Guinea	1.44598	9.55926	0	0.428571	7	11000	321.753	0
aom	Ömie	Trans-New-Guinea	S-New-Guinea	1.36038	10.0993	0	0.5	6	800	372.201	0
aon	Bumbita Arapesh	Torricelli	N-Coast-New-Guinea	1.21876	8.83079	0			4340	70.75	0
aoz	Uab Meto	Austronesian	Oceania	1.4692	8.24533	0			586000	10893.8	0
apb	Sa'a	Austronesian	Oceania			0	0.2	5	11500	462.907	0
apc	North Levantine Spoken Arabic	Afro-Asiatic	Greater-Mesopotamia				0.85	6.5	13300000	43176.5	1
ape	Bukiyip	Torricelli	N-Coast-New-Guinea	1.26825	9.21878	0	0.538265	21	16200	1027.31	0
aph	Athpariya	Sino-Tibetan	Indic			0	0.888889	9	2000	60.1498	0
apm	Mescalero-Chiricahua Apache	Eyak-Athabaskan	Basin-and-Plains			0	1	1	1800	1539.4	0
apn	Apinayé	Jean	NE-South-America	1.27465	7.53324	0	0.55	5	1260	3609.22	0
apq	A-Pucikwar	Andamanese	Southeast-Asia			0	1	3	10	665.817	0
apr	Arop-Lukep	Austronesian	N-Coast-New-Guinea	1.19883	7.60563	0	0.25	4	3020	520.877	0
apt	Apatani	Sino-Tibetan	Indic			0	0.5	7	24000	2587.78	0
apu	Apurinã	Maipurean	NE-South-America	1.36332	9.98534	0	0.573016	27	4087	31295.6	0
apw	Western Apache	Eyak-Athabaskan	Basin-and-Plains	1.52263	10.5008	0	1	5	12700	8001.81	0
apy	Apalaí	Cariban	NE-South-America	1.34666	8.88337	0	0.571429	14	450	2475.88	0
apz	Safeyoka	Trans-New-Guinea	Interior-New-Guinea	1.21597	9.69815	0			2390	691.898	0
aqc	Archi	North-Caucasian	Greater-Mesopotamia			0	0.709091	11	1200	45.6902	0
are	Western Arrarnta	Australian	S-Australia	1.16982	9.32016	0	1	5	1000	36796.7	0
arh	Arhuaco	Chibchan	NE-South-America			0	0.660317	21	14800	627.302	0
ari	Arikara	Caddoan	Basin-and-Plains			0	1	1	20	835.142	0
arl	Arabela	Zaparoan	NE-South-America	1.2836	9.74582	0	0.875	1	50	983.333	0
arn	Mapudungun	Mapudungu	Andean	1.49366	8.50597	0	0.503114	26	300000	160095	0
aro	Araona	Tacanan	NE-South-America			0	0.430556	21	81	357.64	0
arp	Arapaho	Algic	Basin-and-Plains		9.89445	0	1	1	1040	5121.22	0
arr	Karo	Tupian	NE-South-America			0	0.333333	9	170	1634.27	0
arv	Arbore	Afro-Asiatic	Greater-Abyssinia			0.301357	0.4	1	4440	1683.49	0
arw	Arawak	Maipurean	NE-South-America			0	0.621212	11	2450	11392.5	0
ary	Moroccan Spoken Arabic	Afro-Asiatic	N-Africa			0.180147	0.615385	13	20140000	145407	1
arz	Egyptian Spoken Arabic	Afro-Asiatic	N-Africa	1.67389	11.5725		0.562968	28	53410000	33298.8	1
asa	Asu	Niger-Congo	S-Africa			0	1	6	500000	8103.96	0
asm	Assamese	Indo-European	Indic				1	6	16709000	53262	1
aso	Dano	Trans-New-Guinea		1.37822	9.47722	0			30000	214.881	0
ata	Pele-Ata	Yele-West-New-Britain		1.26028	8.391	0			2000	755.433	0
atb	Zaiwa	Sino-Tibetan		1.29381	7.94583	0			110000	3440.7	0
atd	Ata Manobo	Austronesian		1.37442	7.53185	0			26700	1725.3	0
atg	Ivbie North-Okpela-Arhe	Niger-Congo		1.59219	8.10822	0			20000	207.56	0
att	Pamplona Atta	Austronesian		1.34556	7.7281	0			1000	91.747	0
atw	Atsugewi	Palaihnihan	Basin-and-Plains			0	1	3	3	6.83416	0
aty	Aneityum	Austronesian	Oceania			0	0.466667	10	900	158.277	0
auc	Waorani	Language-isolate	NE-South-America	1.3165	9.31896	0	0.809524	7	1650	8872.15	0
aui	Anuki	Austronesian		1.50072	9.01349	0			890	160.126	0
aun	Molmo One	Torricelli	N-Coast-New-Guinea			0.285714	0.75	4	500	28.8121	0
auw	Awyi	Border	N-Coast-New-Guinea			0	1	1	350	173.913	0
auy	Awiyaana	Trans-New-Guinea	Interior-New-Guinea	1.47036	11.1334	0			11100	351.805	0
ava	Avar	North-Caucasian	Greater-Mesopotamia	1.68227	11.0922		0.857143	7	788000	12296.9	1
avi	Avikam	Niger-Congo	African-Savannah			0	0.5	2	21000	382.048	0
avt	Au	Torricelli	N-Coast-New-Guinea	1.35416	8.41404	0	0.25	8	8000	219.457	0
avu	Avokaya	Nilo-Saharan	African-Savannah	1.40297	7.68109	0	0.625	6	65000	4625.13	0
awa	Awadhi	Indo-European	Indic	2.00675	9.17796	0.0147527			38261000	42290.6	0
awb	Awa	Trans-New-Guinea	Interior-New-Guinea	1.45373	10.448	0	0.857143	7	2050	327.125	0
awi	Aekyom	Trans-New-Guinea	Interior-New-Guinea	1.50061	8.48536	0	1	2	8000	4790.39	0
awn	Awngi	Afro-Asiatic	Greater-Abyssinia			0.116372	0.625	4	500000	5991.91	0
ayc	Southern Aymara	Aymaran				0	0.672902	21	219000	9294.27	0
ayn	Sanaani Spoken Arabic	Afro-Asiatic	Greater-Mesopotamia			0	1	1	7600000	119383	0
ayo	Ayoreo	Zamucoan	SE-South-America	1.38608	8.53717	0	1	3	3070	70112.1	0
ayr	Central Aymara	Aymaran	Andean	1.52708	11.7001	0			2262900	252667	0
ayz	Mai Brat	Maybrat	N-Coast-New-Guinea			0	0.291711	27	20000	8377.79	0
azb	South Azerbaijani	Altaic	Greater-Mesopotamia	1.79472	10.9228		0.863889	9.5	12330000	132020	1
azg	San Pedro Amuzgos Amuzgo	Otomanguean		1.24722	8.44909	0			4000	58.1292	0
azz	Highland Puebla Nahuatl	Uto-Aztecan	Mesoamerica	1.34439	8.70194	0			125000	516.859	0
baa	Babatana	Austronesian	Oceania			0	0.111111	9	7070	1998.59	0
bag	Tuki	Niger-Congo	African-Savannah			0	1	3	26000	1594.6	0
bak	Bashkir	Altaic	Inner-Asia	1.83776	10.9082	0	0.666667	12	1380000	104856	0
bam	Bamanankan	Niger-Congo	African-Savannah	1.53471	7.73286	0.709402	0.464744	13	2772040	138521	1
ban	Bali	Austronesian	Southeast-Asia	1.41693	9.4923	0	0.5	4	3330000	5888.95	0
bao	Waimaha	Tucanoan	NE-South-America	1.3281	8.8861	0			700	2618.48	0
bar	Bavarian	Indo-European	Europe	1.90913	9.15712	0			250000		0
bas	Basaa	Niger-Congo	African-Savannah			0	0.5	2	230000	16076.9	0
bav	Vengo	Niger-Congo	African-Savannah	1.48809	7.95561	0	0.393939	11	27000	191.845	0
baw	Bambili-Bambui	Niger-Congo	African-Savannah			0	0.333333	3	10000	61.4452	0
bba	Baatonum	Niger-Congo	African-Savannah	1.66652	8.47918				560000	33159	1
bbb	Barai	Trans-New-Guinea	S-New-Guinea	1.33825	8.57063	0	0.694444	9	800	991.427	0
bbc	Batak Toba	Austronesian	Southeast-Asia	1.58245	8.30562	0	0.222222	9	2000000	15797.9	0
bbd	Bau	Trans-New-Guinea	N-Coast-New-Guinea			0	1	2	3060	40.1975	0
bbl	Bats	North-Caucasian	Greater-Mesopotamia			0	0.625	8	3420	206.816	0
bbo	Northern Bobo Madaré	Niger-Congo	African-Savannah			0	0.5	2	60000	3942.13	0
bbr	Girawa	Trans-New-Guinea		1.36078	8.58609	0			4000	363.91	0
bca	Central Bai	Sino-Tibetan	Southeast-Asia			0	0	6	800000	21201.2	0
bch	Bariai	Austronesian	N-Coast-New-Guinea	1.32089	7.98264	0			1380	79.8168	0
bci	Baoulé	Niger-Congo	African-Savannah			0	0.5	2	2130000	28826.4	0
bck	Bunaba	Australian	N-Australia			0	1	3	160	4678.01	0
bcl	Central Bicolano	Austronesian		1.46037	8.4159		0.333333	6	2500000	7138.19	1
bcm	Bannoni	Austronesian	Oceania			0	0.428571	7	1000	444.939	0
bco	Kaluli	Trans-New-Guinea	Interior-New-Guinea		9.58125	0	1	2	2500	598.955	0
bcq	Bench	Afro-Asiatic	Greater-Abyssinia			0.0609822	0.75	9	174000	1890.86	0
bcw	Bana	Afro-Asiatic	African-Savannah	1.4216	8.22248	0			23000	321.628	0
bdd	Bunama	Austronesian		1.40986	9.15015	0			4000	219.521	0
bdh	Baka	Nilo-Saharan	African-Savannah			0	0.2	5	26300	3762.51	0
bdk	Budukh	North-Caucasian	Greater-Mesopotamia			0	0.5	2	1000	26.2658	0
bdl	Indonesian Bajau	Austronesian	Oceania			0	0.5	4	150000	73.3004	0
bdm	Buduma	Afro-Asiatic	African-Savannah			0	0.666667	9	54800	14083.7	0
bdr	West Coast Bajau	Austronesian	Southeast-Asia			0	0.125	8	55000	1053.87	0
bds	Burunge	Afro-Asiatic	S-Africa			0	0.740741	9	13000	1860.02	0
bdu	Oroko	Niger-Congo	African-Savannah			0	1	4	106000	5174.9	0
bdy	Bandjalang	Australian	S-Australia			0	0.927083	5	10	5141.31	0
bea	Beaver	Eyak-Athabaskan	E-North-America	1.69352	9.59982	0			300	1842.5	0
bee	Byangsi	Sino-Tibetan	Indic			0.0207101	0.566667	10	1730	162.054	0
bef	Benabena	Trans-New-Guinea	Interior-New-Guinea	1.38491	9.66262	0	0	1	45000	748.892	0
bej	Bedawi	Afro-Asiatic	N-Africa			0	0.66981	25	1109000	283590	0
bel	Belarusan	Indo-European	Inner-Asia				0.75	4	6720000	207605	1
bem	Bemba	Niger-Congo	S-Africa	1.61484	9.66798				3600000	122798	1
ben	Bengali	Indo-European	Indic	1.73466	9.90998	0.0734285	0.5	5	180623600	201288	1
bev	Daloa Bété	Niger-Congo				0	0	1	130000	2004.35	0
bex	Jur Modo	Nilo-Saharan	African-Savannah	1.45739	7.88262	0	0.111111	9	100000	4303.64	0
bfa	Bari	Nilo-Saharan	African-Savannah			0.267176	0.493056	7	480000	27818.8	1
bfd	Bafut	Niger-Congo	African-Savannah	1.67819	8.62735	0			105000	149.509	0
bfo	Malba Birifor	Niger-Congo		1.60252	6.96657	0			108000	3179.72	0
bft	Balti	Sino-Tibetan	Indic			0	0.666667	6	270000	4210.02	0
bfw	Bondo	Austro-Asiatic				0	0.69697	11	9000	456.208	0
bgp	Eastern Balochi	Indo-European				0	0.583333	3	1800000	57314.9	0
bgr	Bawm Chin	Sino-Tibetan	Indic	1.39907	7.65395	0	0.230833	20	21520	2963.47	0
bgs	Tagabawa	Austronesian		1.19209	7.71295	0			43000	240.622	0
bgz	Banggai	Austronesian	Oceania	1.45811	9.1201	0			125000	3025.95	0
bhg	Binandere	Trans-New-Guinea	S-New-Guinea	1.33228	8.69151	0	0.571429	7	7000	3056.62	0
bhl	Bimin	Trans-New-Guinea		1.14552	8.78903	0			2250	1045.2	0
bho	Bhojpuri	Indo-European	Indic			0.00403986	0.666667	6	38210000	43331.5	0
bhp	Bima	Austronesian	Southeast-Asia	1.3931	8.7648	0			500000	7033.89	0
bhq	Tukang Besi South	Austronesian	Oceania			0	0.409478	26	130000	114.828	0
bhw	Biak	Austronesian	N-Coast-New-Guinea			0	0.4	10	30000	4000.23	0
bia	Badimaya	Australian	S-Australia			0	0.666667	3	20	12152.3	0
bib	Bissa	Niger-Congo	African-Savannah	1.51111	7.28131	0	1	1	582000	6842.24	0
bid	Bidiyo	Afro-Asiatic	African-Savannah			0	1	2	14000	1387.86	0
big	Biangai	Trans-New-Guinea		1.22768	9.2897	0			1400	606.752	0
bim	Bimoba	Niger-Congo	African-Savannah	1.61142	8.04751	0	0.333333	6	120000	1100.72	0
bin	Edo	Niger-Congo	African-Savannah			0	0	3	1000000	8004.69	0
bio	Nai	Kwomtari	N-Coast-New-Guinea			0	0.833333	6	600	167.177	0
bip	Bila	Niger-Congo				0	1	3	40000	8291.85	0
bis	Bislama	Creole	Oceania	1.16986	6.68724		1	1	1200	13.9864	1
biv	Southern Birifor	Niger-Congo		1.6022	7.37333	0			129310	3307.15	0
bjr	Binumarien	Trans-New-Guinea	Interior-New-Guinea	1.44241	10.505	0			360	18.7389	0
bjt	Balanta-Ganja	Niger-Congo	African-Savannah			0	0.666667	3	82800	882.194	0
bjv	Bedjond	Nilo-Saharan		1.56565	7.76528	0			36000	3251.61	0
bkc	Baka	Niger-Congo	African-Savannah			0	0.533333	5	43200	54659.4	0
bkd	Binukid	Austronesian	Oceania	1.34381	7.7708	0			100000	6239.94	0
bkk	Brokskat	Indo-European	Indic			0	0.583333	2	10000	681.425	0
bkl	Berik	Tor-Kwerba	N-Coast-New-Guinea			0	0.25	1	1200	1312.24	0
bkq	Bakairí	Cariban	NE-South-America	1.45114	9.74553	0			950	2126.02	0
bku	Buhid	Austronesian		1.41597	8.75477	0			8000	1148.48	0
bkv	Bekwarra	Niger-Congo		1.37046	8.20543	0			100000	285.356	0
bla	Blackfoot	Algic	Basin-and-Plains			0	0.909091	11	4600	11357.6	0
blb	Bilua	Central-Solomons	Oceania			0	0.5	8	8740	695.003	0
blc	Bella Coola	Salish	Alaska-Oregon			0	0.7	10	20	45.765	0
blh	Kuwaa	Niger-Congo		1.53867	8.29785	0			12800	1090.64	0
bli	Bolia	Niger-Congo	S-Africa			0	1	2	100000	5138.85	0
blw	Balangao	Austronesian	Oceania	1.28478	8.2104	0	1	2	21300	399.358	0
blz	Balantak	Austronesian	Oceania	1.42446	8.55656	0.0322581			30000	986.372	0
bmb	Bembe	Niger-Congo		1.5385	9.23381	0			252000	10080	0
bmh	Kein	Trans-New-Guinea		1.33441	8.40389	0			1750	77.95	0
bmi	Bagirmi	Nilo-Saharan	African-Savannah				0.422524	25	44800	26017.5	1
bmk	Ghayavi	Austronesian		1.45057	8.61647	0			2810	95.1784	0
bmq	Bomu	Niger-Congo		1.65866	7.83597	0			158000	7775.38	0
bmr	Muinane	Witotoan	NE-South-America	1.51013	10.8639	0	1	7	150	2688.38	0
bmu	Burum-Mindik	Trans-New-Guinea	N-Coast-New-Guinea	1.51281	10.3137	0	1	4	8250	686.035	0
bng	Benga	Niger-Congo	S-Africa			0	1	1	4100	324.936	0
bni	Bangi	Niger-Congo	S-Africa			0	1	2	111300	2676.46	0
bnj	Eastern Tawbuid	Austronesian		1.30813	7.90259	0			7190	613.455	0
bnp	Bola	Austronesian		1.29639	7.36079	0			13700	801.844	0
boa	Bora	Witotoan	NE-South-America	1.50073	10.8514	0	1	1	3390	6489.54	0
bod	Central Tibetan	Sino-Tibetan	Inner-Asia				0.659807	3	1269080	445099	1
boj	Anjam	Trans-New-Guinea		1.20492	8.37029	0			2020	45.4348	0
bol	Bole	Afro-Asiatic	African-Savannah			0	1	1	100000	10316.8	0
bom	Berom	Niger-Congo	African-Savannah			0	0.386364	11	300000	1303.66	0
bon	Bine	Eastern-Trans-Fly		1.29258	8.39582	0			2000	562.958	0
bor	Borôro	Bororoan	NE-South-America			0	0.857143	11	1020	16618	0
bot	Bongo	Nilo-Saharan	African-Savannah			0	0.571429	7	10100	1136.14	0
box	Buamu	Niger-Congo		1.5492	7.6969	0			186000	16024.8	0
boz	Tiéyaxo Bozo	Niger-Congo	African-Savannah			0	0.666667	1	118000	1613.67	0
bpr	Koronadal Blaan	Austronesian	Oceania	1.41567	7.80752	0			150000	2289.1	0
bps	Sarangani Blaan	Austronesian		1.53835	7.97922	0			90800	2060.91	0
bpu	Bongu	Trans-New-Guinea	N-Coast-New-Guinea			0	0.583333	3	850	27.6426	0
bqc	Boko	Niger-Congo	African-Savannah	1.95258	9.42754	0			110000	10343.9	0
bqp	Busa	Niger-Congo	African-Savannah	1.7985	8.79487	0	0.333333	3	40000	2364.99	0
bre	Breton	Indo-European	Europe	1.65135	8.82338	0	0.636364	11	500000	12504.2	0
brg	Baure	Maipurean	NE-South-America			0	0.555556	9	13	119.723	0
brh	Brahui	Dravidian	Indic			0	0.745933	24	2200000	92380	0
bri	Mokpwe	Niger-Congo	African-Savannah			0	1	4	32200	719.178	0
brm	Barambu	Niger-Congo	S-Africa			0	0.714286	7	25600	8078.44	0
bru	Eastern Bru	Austro-Asiatic	Southeast-Asia	1.45057	7.78918	0			124600	7064.96	0
brx	Bodo	Sino-Tibetan	Indic			0	0.714286	7	1543300	1528.57	0
bsc	Bassari	Niger-Congo	African-Savannah			0	1	1	21900	3486.61	0
bsh	Kati	Indo-European	Inner-Asia			0	0	1	19400	6916.89	0
bsk	Burushaski	Language-isolate	Indic			0	0.783581	24	87000	1675.92	0
bsn	Barasana	Tucanoan	NE-South-America	1.22427	9.13288	0	0.574817	26	1890	3118.72	0
bss	Akoose	Niger-Congo		1.71621	9.74463	0			100000	1643.19	0
bsw	Baiso	Afro-Asiatic	Greater-Abyssinia			0	0.4	1	1010	28.3702	0
btd	Batak Dairi	Austronesian		1.60149	8.69629	0			1200000	3045.58	0
bth	Biatah	Austronesian	Southeast-Asia	1.53054	8.27987	0			72380	1052.89	0
bto	Iriga Bicolano	Austronesian		1.58463	8.31447	0			234000	571.281	0
bts	Batak Simalungun	Austronesian		1.54829	8.33354	0			1200000	3535.45	0
btt	Bete-Bendi	Niger-Congo		1.44505	7.98459	0			36800	278.248	0
btx	Batak Karo	Austronesian	Southeast-Asia	1.55212	8.71568	0	0.487083	20	600000	8614.81	0
bud	Ntcham	Niger-Congo	African-Savannah	1.70004	8.96778	0	1	3	157000	2355.4	0
buf	Bushoong	Niger-Congo	S-Africa			0	0.833333	6	155000	20428.5	0
bug	Bugis	Austronesian	Oceania	1.47809	9.68405	0.0906158			3500000	21048.9	1
buh	Younuo Bunu	Hmong-Mien				0	0	6	9720	490.838	0
buk	Bugawac	Austronesian		1.50344	7.90267	0			9690	1013.33	0
bul	Bulgarian	Indo-European	Europe	1.8538	9.31476		0.476562	16	8775000	101896	1
bum	Bulu	Niger-Congo	African-Savannah	1.68504	8.14333	0.482509	0.5	2	858000	49898.4	1
buo	Terei	South-Bougainville	Oceania			0	0.833333	6	26500	968.254	0
bus	Bokobaru	Niger-Congo		1.78429	8.9002	0			30000	4330.03	0
buu	Budu	Niger-Congo	S-Africa			0	0.428571	7	180000	6292.58	0
bvr	Burarra	Australian	N-Australia	1.10468	8.89681	0	0.833333	6	700	4056.72	0
bvx	Dibole	Niger-Congo	S-Africa			0	1	3	4000	2196.28	0
bvz	Bauzi	East-Geelvink-Bay	Interior-New-Guinea	1.13	8.55389	0	0.5625	4	1500	8408.77	0
bwe	Bwe Karen	Sino-Tibetan	Southeast-Asia			0	0.285714	7	15700	734.583	0
bwi	Baniwa	Maipurean	NE-South-America			0	0	1	6070	9693.94	0
bwq	Southern Bobo Madaré	Niger-Congo		1.48184	7.48922	0			312000	8571.08	0
bwu	Buli	Niger-Congo	African-Savannah	1.33517	7.23138	0			150000	2238.51	0
bxh	Buhutu	Austronesian		1.47726	8.57764	0			1350	1254.64	0
bxk	Bukusu	Niger-Congo	S-Africa			0	0.75	1	565000	2964.49	0
bxm	Mongolia Buriat	Altaic				0	0.881944	12	64900	90670.1	0
bxr	Russia Buriat	Altaic		1.7019	11.2546	0			369000	114292	0
byn	Bilen	Afro-Asiatic	Greater-Abyssinia			0	1	6	91000	1449.71	0
byr	Baruya	Trans-New-Guinea	Interior-New-Guinea	1.5127	10.276	0	1	5	6600	589.653	0
byw	Belhariya	Sino-Tibetan	Indic			0	0.865476	10	500	44.1866	0
byx	Qaqet	East-New-Britain	N-Coast-New-Guinea	1.25954	7.56993	0	0.75	3	6350	1617.28	0
bzd	Bribri	Chibchan	Mesoamerica	1.52775	8.39058	0	0.491667	10	11000	1193.64	0
bzf	Boikin	Sepik	N-Coast-New-Guinea			0	1	2	31300	2253.53	0
bzh	Mapos Buang	Austronesian		1.53463	8.42938	0			10500	117.049	0
bzj	Belize Kriol English	Creole		1.58134	7.78972				70000	4615.98	1
bzq	Buli	Austronesian	Oceania			0	0.416667	3	2520	1062.6	0
caa	Chortí	Mayan	Mesoamerica	1.23084	7.80218	0	1	1	30010	841.864	0
cab	Garifuna	Maipurean	Mesoamerica	1.48199	9.657	0	0.694444	9	130800	2363.27	0
cac	San Sebastián Coatán Chuj	Mayan	Mesoamerica	1.33494	8.1014	0			19500	277.205	0
caf	Southern Carrier	Eyak-Athabaskan		1.50714	9.27908	0			500	329	0
cak	Central Cakchiquel	Mayan		1.32385	7.94227	0			132000	1061.48	0
cam	Cemuhî	Austronesian	Oceania			0	0.111111	9	2050	530.322	0
can	Chambri	Ramu-Lower-Sepik	N-Coast-New-Guinea			0	1	2	1700	180.03	0
cao	Chácobo	Panoan	NE-South-America	1.35058	8.37896	0	0.615385	13	550	900.003	0
cap	Chipaya	Chipaya-Uru	Andean	1.3386	10.0997	0	0.666667	6	1200	2113.94	0
caq	Car Nicobarese	Austro-Asiatic	Southeast-Asia				0.289496	17	37000	125.333	1
car	Carib	Cariban	NE-South-America	1.3298	9.21429	0	0.602451	17	7430	42506.9	0
cas	Tsimané	Mosetenan	NE-South-America	1.45934	8.59759	0	0.747619	7	5320	1901.87	0
cat	Catalan-Valencian-Balear	Indo-European	Europe	1.82187	9.13711	0.556431	0.234375	8	11351000	54965	1
cav	Cavineña	Tacanan	NE-South-America	1.2983	9.4363	0	0.888889	3	1180	4164.11	0
cax	Chiquitano	Language-isolate	NE-South-America	1.39448	9.4464	0	1	4	5860	130040	0
cbc	Carapana	Tucanoan	NE-South-America	1.27109	9.11749	0	1	7	650	1183.23	0
cbi	Chachi	Barbacoan	Andean	1.46184	10.3827	0	0.714286	7	9500	1187.21	0
cbk	Chavacano	Creole	Oceania	1.38522	7.63272	0	1	1	293000	1752.3	0
cbr	Cashibo-Cacataibo	Panoan	Andean	1.30671	9.13149	0	0.625	8	5000	10478.5	0
cbs	Cashinahua	Panoan	NE-South-America	1.49106	10.0506	0	0.25	2	2000	26831.2	0
cbt	Chayahuita	Cahuapanan	Andean	1.31967	10.2853	0	0.5	1	11400	7219.24	0
cbu	Candoshi-Shapra	Language-isolate	Andean	1.46083	10.9165	0	0.666667	3	3000	11959.5	0
cbv	Cacua	Puinavean	NE-South-America	1.1718	8.71051	0			150	300.398	0
cce	Chopi	Niger-Congo		1.54738	8.47809	0			760000	8191.25	0
cco	Comaltepec Chinantec	Otomanguean	Mesoamerica	1.25346	8.22819	0	0.5	11	2000	316.634	0
cdm	Chepang	Sino-Tibetan	Indic			0	0.783333	5	36800	1091.56	0
ceb	Cebuano	Austronesian	Oceania	1.42755	7.94418		0.472222	9	15800000	31854.5	1
ceg	Chamacoco	Zamucoan		1.36509	8.23411	0			1800	7614.21	0
ces	Czech	Indo-European	Europe	2.08588	10.2898	0.192174	0.636364	11	9282000	77514.5	1
cfm	Falam Chin	Sino-Tibetan		1.5442	8.12681	0			121000	5969.42	0
cgc	Kagayanen	Austronesian		1.30908	7.68512	0			30000	451.733	0
cgg	Chiga	Niger-Congo	S-Africa			0	0.543981	18	1580000	4884.45	0
cha	Chamorro	Austronesian	Oceania	1.58266	8.60252		0.375932	23	76700	882.657	1
chd	Highland Oaxaca Chontal	Tequistlatecan	Mesoamerica	1.44064	10.0563	0	0.25	1	3600	1933.11	0
che	Chechen	North-Caucasian	Greater-Mesopotamia	1.76706	10.1374		0.541667	12	1330000	16802.3	1
chf	Tabasco Chontal	Mayan	Mesoamerica	1.40826	8.11896	0	0.5	10	38000	4566.36	0
chk	Chuukese	Austronesian	Oceania	1.42308	8.5026		0.5625	4	45900	87.6133	1
chl	Cahuilla	Uto-Aztecan	California			0	0.768056	18	14	119.326	0
cho	Choctaw	Muskogean	E-North-America			0	0.909091	11	11400	639.464	0
chp	Chipewyan	Eyak-Athabaskan	E-North-America			0	0.666667	6	9030	3916.59	0
chq	Quiotepec Chinantec	Otomanguean	Mesoamerica	1.45715	8.7732	0	0.5	6	8000	167.726	0
chr	Cherokee	Iroquoian	E-North-America	1.62157	10.8033	0	0.75	8	16400	1915.28	0
chv	Chuvash	Altaic	Inner-Asia	1.74419	10.5668	0.15625	0.693137	17	1640000	16901.2	0
chx	Chantyal	Sino-Tibetan	Indic			0	0.777778	6	2000	153.438	0
chy	Cheyenne	Algic	Basin-and-Plains			0	0.583333	3	1720	1684.18	0
chz	Ozumacín Chinantec	Otomanguean		1.35479	8.72285	0			5000	211.65	0
cic	Chickasaw	Muskogean	E-North-America			0	1	1	1000	457.588	0
cir	Tiri	Austronesian	Oceania			0	0.221354	16	260	697.463	0
cjo	Ashéninka Pajonal	Maipurean	Andean	1.38168	10.6418	0			12000	4620.61	0
cjp	Cabécar	Chibchan	Mesoamerica	1.52721	8.61244	0			8840	3210.07	0
cjs	Shor	Altaic	Inner-Asia	1.63891	10.2102	0	0	1	6210	14123.6	0
cjv	Chuave	Trans-New-Guinea	Interior-New-Guinea	1.25697	8.32998	0			23100	269.509	0
cko	Anufo	Niger-Congo	African-Savannah	1.47827	7.43983	0	0.25	9	137600	2774.58	0
ckt	Chukot	Chukotko-Kamchatkan	N-Coast-Asia		10.5046	0	0.519473	28	7740	186834	0
cku	Koasati	Muskogean	E-North-America			0	0.772222	24	200	189.806	0
cla	Ron	Afro-Asiatic	African-Savannah			0	0	2	115000	2112.36	0
cld	Chaldean Neo-Aramaic	Afro-Asiatic	Greater-Mesopotamia			0	1	6	110000	193.063	0
cle	Lealao Chinantec	Otomanguean	Mesoamerica	1.14684	8.47805	0	0.43373	21	2000	81.1457	0
clh	Chilisso	Indo-European				0	1	8	2300	31.2798	0
clk	Idu-Mishmi	Sino-Tibetan	Indic			0	1	1	11080	21010.6	0
clm	Clallam	Salish	Alaska-Oregon			1	1	1	10	184.176	0
clo	Lowland Oaxaca Chontal	Tequistlatecan	Mesoamerica			0	0.75	8	950	68.0855	0
clu	Caluyanun	Austronesian		1.39144	8.04538	0			30000	126.035	0
cly	Eastern Highland Chatino	Otomanguean		1.28727	7.33499	0			2000	94.2729	0
cme	Cerma	Niger-Congo	African-Savannah	1.49303	8.73315	0	0.2	5	63100	2785.55	0
cmi	Emberá-Chamí	Chocoan	Andean			0	1	1	5510	12681.6	0
cmn	Mandarin Chinese	Sino-Tibetan	Southeast-Asia	2.60634		0.177581	0.298714	25	844355000	3.25957e+06	1
cng	Northern Qiang	Sino-Tibetan	Southeast-Asia			0	0.708333	8	57800	4024.12	0
cnh	Haka Chin	Sino-Tibetan	Southeast-Asia	1.52359	7.81692	0.242424	0.0688775	14	100000	3244.42	1
cni	Asháninka	Maipurean	Andean	1.39454	10.7127	0			26100	17708.8	0
cnl	Lalana Chinantec	Otomanguean		1.09581	8.3967	0			10500	982.061	0
cnt	Tepetotutla Chinantec	Otomanguean	Mesoamerica	1.42003	9.26736	0	0.5	1	2000	349.458	0
cnw	Ngawn Chin	Sino-Tibetan		1.57635	8.40592	0			15000	1595.26	0
coc	Cocopa	Cochimí-Yuman	Mesoamerica			0	0.74	5	350	1192.34	0
cod	Cocama-Cocamilla	Tupian	NE-South-America			0	0.522727	11	2843	28682.5	0
coe	Koreguaje	Tucanoan	NE-South-America	1.25121	10.0025	0	1	2	2210	3355.38	0
cof	Colorado	Barbacoan	Andean	1.28582	10.0628	0	0.95	5	2300	341.212	0
cok	Santa Teresa Cora	Uto-Aztecan		1.22305	8.56648	0			7000	2403.77	0
col	Columbia-Wenatchi	Salish	Basin-and-Plains			0	1	1	75	2137.33	0
com	Comanche	Uto-Aztecan	Basin-and-Plains			0	0.614683	21	200	116.294	0
con	Cofán	Language-isolate	Andean	1.41111	10.1245	0			1700	3911.83	0
coo	Comox	Salish	Alaska-Oregon			0	1	4	400	273.138	0
cor	Cornish	Indo-European	Europe			1	0.4	10	468425		0
cot	Caquinte	Maipurean		1.26602	11.3376	0			300	1007.13	0
cpa	Palantla Chinantec	Otomanguean	Mesoamerica	1.19224	8.78958	0	0.575	10	25000	560.051	0
cpb	Ucayali-Yurúa Ashéninka	Maipurean		1.43882	10.9643	0			7870	19889.8	0
cpc	Ajyíninka Apurucayali	Maipurean		1.42709	10.9159	0	0.643333	15	4000	2784.94	0
cpu	Pichis Ashéninka	Maipurean		1.46326	10.9781	0			12000	6158.75	0
crd	Coeur d'Alene	Salish	Basin-and-Plains			0	0.6	5	5	1033.16	0
crh	Crimean Turkish	Altaic	Inner-Asia	1.74967		0			178000	386.551	0
crk	Plains Cree	Algic	E-North-America			0	0.640062	23	34100	13922.1	0
crm	Moose Cree	Algic		2.10923	9.11282	0			4500	539.895	0
crn	El Nayar Cora	Uto-Aztecan	Mesoamerica	1.23594	8.4709	0	0.666667	6	8000	3531.57	0
cro	Crow	Siouan-Catawban	Basin-and-Plains			0	0.75	4	4280	9024.7	0
crq	Iyo'wujwa Chorote	Matacoan	SE-South-America	1.47748	9.08487	0			2038	3608.29	0
crs	Seselwa Creole French	Creole	S-Africa	1.5439	8.05276				72700	479.276	1
crt	Iyojwa'ja Chorote	Matacoan		1.4779	9.08657	0	0	1	800	1570.27	0
crw	Chrau	Austro-Asiatic	Southeast-Asia			0	0.113095	14	22600	4872.44	0
crx	Carrier	Eyak-Athabaskan	Alaska-Oregon	1.54882	9.53078	0			2060	1464.06	0
csk	Jola-Kasa	Niger-Congo	African-Savannah	1.41501	9.36531	0			45100	1294.59	0
csm	Central Sierra Miwok	Miwok-Costanoan	California			0	1	1	12	331.518	0
cso	Sochiapan Chinantec	Otomanguean	Mesoamerica	1.29329	8.18335	0			5800	117.802	0
csw	Swampy Cree	Algic				0	0.666667	3	4500	3768.38	0
csy	Siyin Chin	Sino-Tibetan	Southeast-Asia	1.51167	8.0195	0	0.111111	9	10000	209.23	0
csz	Coos	Coosan				0	0.5375	22	1	52.4901	0
cta	Tataltepec Chatino	Otomanguean	Mesoamerica	1.20087	7.19175	0			4000	115.809	0
ctd	Tedim Chin	Sino-Tibetan	Southeast-Asia	1.39623	8.06506	0	0.25	8	344000	7563.89	0
ctg	Chittagonian	Indo-European					0.75	1	13000000	12432.5	1
ctp	Western Highland Chatino	Otomanguean	Mesoamerica	1.21778	7.12783	0	0.166667	6	12000	730.519	0
ctu	Tumbalá Chol	Mayan		1.32476	7.98029	0			90000	249.739	0
cua	Cua	Austro-Asiatic	Southeast-Asia			0	1	1	27800	1186.36	0
cub	Cubeo	Tucanoan	NE-South-America	1.34958	9.79092		0.809524	7	6800	10224.7	1
cuc	Usila Chinantec	Otomanguean	Mesoamerica	1.31735	9.32632	0			9000	112.802	0
cui	Cuiba	Guajiboan	NE-South-America	1.20142	9.20532	0	1	2	2830	10694.4	0
cuk	San Blas Kuna	Chibchan		1.51382	10.779	0			57100	8969.6	0
cut	Teutila Cuicatec	Otomanguean	Mesoamerica	1.16847	7.28966	0			3690	202.311	0
cux	Tepeuxila Cuicatec	Otomanguean		1.31952	7.83684	0			8500	538.362	0
cwe	Kwere	Niger-Congo		1.56612	9.94311	0			98000	3091.52	0
cwt	Kuwaataay	Niger-Congo		1.62172	9.82044	0			6210	91.4911	0
cya	Nopala Chatino	Otomanguean	Mesoamerica	1.28758	7.33372	0			11000	428.664	0
cym	Welsh	Indo-European	Europe	1.6821	8.97693		0.171131	7.5	508000	12729.4	1
czt	Zotung Chin	Sino-Tibetan		1.50011	8.67938	0			40000	1649.23	0
daa	Dangaléat	Afro-Asiatic	African-Savannah	1.57098	9.0746	0			45000	1039.52	0
dad	Marik	Austronesian		1.52078	8.72339	0			3500	147.95	0
dag	Dagbani	Niger-Congo	African-Savannah			0	0.444444	9	800000	16234.8	0
dah	Gwahatike	Trans-New-Guinea		1.39076	8.87267	0			1570	50.1554	0
dai	Day	Niger-Congo	African-Savannah			0	0	3	49900	1608.54	0
dal	Dahalo	Afro-Asiatic	S-Africa			0	1	2	400	633.392	0
dan	Danish	Indo-European	Europe	1.71562	8.88391		0.392857	14	5471000	45268.7	1
dar	Dargwa	North-Caucasian	Greater-Mesopotamia			0	0.8	5	510000	5566.14	0
dau	Dar Sila Daju	Nilo-Saharan	African-Savannah			0	0.5	2	63100	14500.5	0
dav	Taita	Niger-Congo	S-Africa			0	0.5	2	312000	9325.35	0
dbl	Dyirbal	Australian	N-Australia			0	0.716667	11	45	2715.95	0
ddj	Jaru	Australian	N-Australia			0	0.65	8	340	35570.1	0
ddo	Dido	North-Caucasian	Greater-Mesopotamia			0	0.725	8	15400	728.698	0
dds	Donno So Dogon	Niger-Congo	African-Savannah			0	0.75	8	45300	682.805	0
ded	Dedua	Trans-New-Guinea		1.49286	9.96016	0			5620	278.106	0
deg	Degema	Niger-Congo	African-Savannah			0	0.333333	3	10000	102.899	0
der	Deori	Sino-Tibetan	Indic			0	1	4	26900	594.299	0
des	Desano	Tucanoan	NE-South-America	1.4596	9.46367	0	0.722222	9	3420	1676.46	0
deu	Standard German	Indo-European	Europe	1.70422	9.19925	0.406856	0.397002	27	83520790	452214	1
dga	Southern Dagaare	Niger-Congo	African-Savannah			0	0.222222	6	700000	5815.57	0
dgc	Casiguran Dumagat Agta	Austronesian	Oceania	1.47995	7.80418	0			610	2954.03	0
dgi	Northern Dagara	Niger-Congo		1.59673	7.16286	0			388000	4346.57	0
dgr	Dogrib	Eyak-Athabaskan		1.4572	9.54372	0			2110	534.39	0
dgz	Daga	Trans-New-Guinea	S-New-Guinea	1.53399	9.15483	0	0.62868	22	9000	2906.53	0
dhi	Dhimal	Sino-Tibetan	Indic			0.0541188	1	3	17300	329.133	0
dhm	Zemba	Niger-Congo		1.52952	9.68504	0			22000	82266.9	0
dhr	Dhargari	Australian	S-Australia			0	0.5	8	6	7486.33	0
dhv	Dehu	Austronesian	Oceania			0	0.228175	21	11300	1163.04	0
did	Didinga	Nilo-Saharan	African-Savannah			0	0.5	11	60000	2959.26	0
dig	Digo	Niger-Congo		1.63585	10.1436	0			305000	5308.8	0
dih	Kumiai	Cochimí-Yuman	Mesoamerica			0	0.620238	14.5	330	2124.55	0
dik	Southwestern Dinka	Nilo-Saharan		1.75767	8.52939	0			450000	55900.2	0
dim	Dime	Afro-Asiatic	Greater-Abyssinia			0.481818	0.857143	7	6500	814.705	0
dip	Northeastern Dinka	Nilo-Saharan		1.64887	8.48525	0	0.428571	7	320000	37027.1	0
diq	Dimli	Indo-European	Greater-Mesopotamia			0	1	3	1000000	156.386	0
dis	Dimasa	Sino-Tibetan	Indic			0	0.833333	6	106000	1632.14	0
div	Maldivian	Indo-European	Indic				0.944444	3	371000	190.769	1
djd	Djamindjung	Australian	N-Australia			0	0.833333	3	30	4108.71	0
dje	Zarma	Nilo-Saharan	African-Savannah	1.58799	8.00784	0	0.333333	3	2438400	75227.1	0
dji	Djinang	Australian	N-Australia			0	0.8	5	120	4123.7	0
djj	Djeebbana	Australian	N-Australia			0.294118	0.625	8	100	250.784	0
djk	Aukan	Creole	NE-South-America	1.35979	7.30778	0	0.113258	22	22090	5055.26	0
djm	Jamsay Dogon	Niger-Congo	African-Savannah			0	0.555556	9	130000	9921.16	0
djr	Djambarrpuyngu	Australian	N-Australia	1.27867			1	3	450	43.7523	1
dju	Kapriman	Sepik	N-Coast-New-Guinea			0	0.625	8	1640	560.409	0
dmk	Domaaki	Indo-European	Indic			0	0.8	5	500	11.2731	0
dni	Lower Grand Valley Dani	Trans-New-Guinea	Interior-New-Guinea			0	0.638613	23	20000	1217.02	0
dny	Dení	Arauan	NE-South-America			0	1	1	750	4800.36	0
dob	Dobu	Austronesian		1.41875	9.00826	0.909091			10000	374.955	1
doo	Dongo	Niger-Congo	S-Africa			0	0.8	5	12900	1460	0
dop	Lukpa	Niger-Congo		1.59571	8.37012	0			63600	2054.49	0
dow	Doyayo	Niger-Congo	African-Savannah	1.7419	8.413	0	0.683333	10	18000	2295.03	0
drd	Darmiya	Sino-Tibetan	Indic			0	0.6	5	3800	158.384	0
drl	Darling	Australian	S-Australia			0	0.777778	9	5	29283.6	0
dru	Rukai	Austronesian	Southeast-Asia			0	0.791667	12	10500	792.215	0
dsh	Daasanach	Afro-Asiatic	Greater-Abyssinia			0.00378726	1	2	40100	3853.17	0
dta	Daur	Altaic	Inner-Asia			0	0.7	10	96100	21275.2	0
dtp	Central Dusun	Austronesian		1.23506	7.6437	0			141000	7208.96	0
dts	Toro So Dogon	Niger-Congo	African-Savannah	1.54442	8.70903	0			50000	1473.69	0
dua	Duala	Niger-Congo	African-Savannah				0	1	87700	1712.42	1
duc	Duna	Trans-New-Guinea	Interior-New-Guinea			0	0.5	6	11000	2086.1	0
dud	Hun-Saare	Niger-Congo	African-Savannah			0	0.142857	7	73000	4163.61	0
duf	Dumbea	Austronesian	Oceania			0	0.5	2	950	1914.15	0
dug	Duruma	Niger-Congo		1.59151	9.95061	0			247000	4222.97	0
duo	Dupaninan Agta	Austronesian	Oceania			0	0	2	1200	3535.7	0
dur	Dii	Niger-Congo	African-Savannah	1.52912	8.20503	0			47000	12943.2	0
dus	Dumi	Sino-Tibetan	Indic			0	0.666667	9	2000	38.9599	0
duu	Drung	Sino-Tibetan	Southeast-Asia			0	0.333333	3	14000	4199.47	0
dww	Dawawa	Austronesian		1.34147	8.52776	0			2500	250.233	0
dyi	Djimini Senoufo	Niger-Congo	African-Savannah	1.37677	7.69885	0			95500	9798.42	0
dyo	Jola-Fonyi	Niger-Congo	African-Savannah	1.56052	9.83491	0	0.588768	23	407000	7197.6	0
dyu	Jula	Niger-Congo	African-Savannah	1.52129	7.87692	0.823162			1179000	10520	1
dyy	Dyaabugay	Australian	N-Australia			0	0.694444	6	3	649.51	0
dzg	Dazaga	Nilo-Saharan	African-Savannah				0.545455	11	381000	504455	1
efi	Efik	Niger-Congo	African-Savannah	1.55963	8.72897	0.831511	0.666667	3	400000	1967.52	1
ega	Ega	Niger-Congo	African-Savannah			0	0	1	2500	15.9863	0
eip	Eipomek	Trans-New-Guinea	Interior-New-Guinea			0	0.714286	7	3000	671.363	0
eka	Ekajuk	Niger-Congo		1.49643	8.5767	0			30000	465.891	0
ekg	Ekari	Trans-New-Guinea	Interior-New-Guinea			0	0.713203	11	100000	12236.5	0
eko	Koti	Niger-Congo	S-Africa		10.2932	0	1	1	77000	657.403	0
eky	Eastern Kayah	Sino-Tibetan	Southeast-Asia			0	0.143229	16	18000	283.075	0
ell	Greek	Indo-European	Europe	1.7577	9.22105	0.00433972	0.451913	28	11792480	139928	1
eme	Emerillon	Tupian	NE-South-America			0	1	7	400	513.752	0
emi	Mussau-Emira	Austronesian	N-Coast-New-Guinea	1.29259	8.35998	0	0.142857	7	5000	388.603	0
emp	Northern Emberá	Chocoan	Andean	1.39287	9.92123	0	1	8	60200	26867	0
enb	Endo	Nilo-Saharan	S-Africa	1.40387	9.63395	0			161000	2627.09	0
eng	English	Indo-European	Europe	1.6317	8.36775	0.621809	0.329252	28	492481870	1.39894e+07	1
enh	Tundra Enets	Uralic	Inner-Asia			0	0.857143	7	10	2931.21	0
enn	Engenni	Niger-Congo	African-Savannah			0	0.291667	12	20000	193.507	0
eno	Enggano	Unclassified	Southeast-Asia			0	0.714286	7	1500	400.059	0
erg	Sie	Austronesian	Oceania			0	0.688889	9	1900	735.817	0
erk	South Efate	Austronesian	Oceania			0	0.6	5	6000	682.682	0
ese	Ese Ejja	Tacanan	NE-South-America	1.20003	8.66879	0	0.125	8	1770	5442.82	0
esi	North Alaskan Inupiatun	Eskimo-Aleut		1.68373	11.9094	0			6420	54302.9	0
esk	Northwest Alaska Inupiatun	Eskimo-Aleut	Alaska-Oregon	1.74224	12.5173	0			2420	116340	0
ess	Central Siberian Yupik	Eskimo-Aleut	N-Coast-Asia			0	1	2	1130	6548.55	0
esu	Central Yupik	Eskimo-Aleut	Alaska-Oregon			0	0.804545	22	16900	127592	0
etr	Edolo	Trans-New-Guinea	Interior-New-Guinea	1.31437	9.66268	0			1670	470.83	0
eus	Basque	Language-isolate	Europe	1.68391	10.3481		0.647449	28	656200	16420.1	1
eve	Even	Altaic	Inner-Asia			0	0.666667	9	7170	57012.4	0
evn	Evenki	Altaic	Inner-Asia			0	0.747707	27	27580	489069	0
ewe	Éwé	Niger-Congo	African-Savannah	1.71695	8.89636	0.106746	0.385069	24	3112000	16401	1
ewo	Ewondo	Niger-Congo	African-Savannah				0.444444	9	578000	50802	1
faa	Fasu	Trans-New-Guinea	Interior-New-Guinea	1.21966	9.5468	0	1	4	1200	2454.72	0
fai	Faiwol	Trans-New-Guinea		1.49936	9.19515	0			4500	3337.75	0
fal	South Fali	Niger-Congo		1.60535	8.25111	0			20000	918.664	0
fao	Faroese	Indo-European	Europe	1.69167	9.25467		0.333333	3	48200	1415.35	1
ffm	Maasina Fulfulde	Niger-Congo	African-Savannah	1.72417	9.4187	0			1001200	281981	0
fij	Fijian	Austronesian	Oceania	1.40237	7.4092	0.48543	0.27919	25	333440	11608.7	0
fin	Finnish	Uralic	Inner-Asia	1.72021	10.4171	0.047842	0.477015	26	4739460	309003	1
fla	Kalispel-Pend D'oreille	Salish	Basin-and-Plains			0	0.575	10	64	1742.13	0
fon	Fon	Niger-Congo	African-Savannah	1.61294	7.77579		0.2	5	1435500	5481.27	1
for	Fore	Trans-New-Guinea	Interior-New-Guinea	1.43919	10.4026	0	0.8	5	17000	674.286	0
fqs	Fas	Fas	N-Coast-New-Guinea			0	0.6	5	2500	2017.13	0
fra	French	Indo-European	Europe	1.69914	9.09376	0.668544	0.434112	26	65458630	915749	1
frs	Eastern Frisian	Indo-European	Europe			0	0.15	5	2000	123.421	0
fry	Western Frisian	Indo-European	Europe	1.68017	8.47264		0.125	1	467000	3031.22	1
fub	Adamawa Fulfulde	Niger-Congo	African-Savannah	1.69941	9.17515		0.789062	16	8518000	80432.9	1
fud	East Futuna	Austronesian	Oceania			0	0.125	2	3600	92.1022	0
fuf	Pular	Niger-Congo	African-Savannah	1.66761	9.00451		1	1	2601200	78137.7	1
fuh	Western Niger Fulfulde	Niger-Congo	African-Savannah	1.71077	9.47372	0			1230000	98569.3	0
fun	Fulniô	Language-isolate	NE-South-America			0	1	6	2930	1407.26	0
fut	Futuna-Aniwa	Austronesian	Oceania			0	0.181818	11	1500	18.0679	0
fuu	Furu	Nilo-Saharan	S-Africa			0	0.571429	7	16000	3306.02	0
fuv	Nigerian Fulfulde	Niger-Congo	African-Savannah	1.65407	9.1483				1710000	14896.4	1
fvr	Fur	Nilo-Saharan	African-Savannah			0	0.594444	15	501800	112632	0
gaa	Ga	Niger-Congo	African-Savannah	1.63215	8.48654	0	0.5	6	600000	1675.62	0
gae	Guarequena	Maipurean	NE-South-America			0	0.818182	11	500	25973.9	0
gag	Gagauz	Altaic	Europe	1.81367	10.4607	0	1	1	150000	3239.03	0
gah	Alekano	Trans-New-Guinea	Interior-New-Guinea	1.46059	9.82432	0	1	10	25000	257.34	0
gaj	Gadsup	Trans-New-Guinea	Interior-New-Guinea			0	0.857143	7	22100	391.412	0
gam	Kandawo	Trans-New-Guinea		1.38266	7.90732	0			4000	203.749	0
gaw	Nobonob	Trans-New-Guinea		1.33826	8.39626	0			5000	220.177	0
gbd	Karadjeri	Australian	N-Australia			0	0.75	4	12	11798.7	0
gbi	Galela	West-Papuan	Oceania	1.44018	8.11023	0	0.25	1	79000	4593.22	0
gbo	Northern Grebo	Niger-Congo		1.68355	8.81102	0			84500	7332.49	0
gbp	Gbaya-Bossangoa	Niger-Congo	African-Savannah			0	0.5	9	200000	7936.28	0
gbr	Gbagyi	Niger-Congo				0	0.0416667	6	700000	17362.1	0
gbu	Gagadu	Australian	N-Australia			0	0.583333	6	6	1112.96	0
gdb	Pottangi Ollar Gadaba	Dravidian	Indic			0	1	1	15000	384.318	0
gde	Gude	Afro-Asiatic	African-Savannah	1.44019	8.52637	0	0.533333	10	96000	566.899	0
gdm	Laal	Unclassified	African-Savannah			0	0.5	8	750	131.255	0
gdn	Umanakaina	Trans-New-Guinea		1.18731	8.2991	0			2400	500.183	0
gdo	Ghodoberi	North-Caucasian	Greater-Mesopotamia			0	0.804167	8	3000	32.9633	0
gdq	Mehri	Afro-Asiatic	Greater-Mesopotamia			0	0.530303	11	121400	120799	0
gdr	Wipi	Eastern-Trans-Fly		1.46405	8.79186	0			3500	2576.68	0
geb	Kire	Ramu-Lower-Sepik	N-Coast-New-Guinea	1.26112	8.34293	0	1	1	2420	147.516	0
gej	Gen	Niger-Congo		1.62478	8.19809				327000	180.583	1
gey	Enya	Niger-Congo	S-Africa			0	1	2	15000	1035.61	0
gfk	Patpatar	Austronesian	N-Coast-New-Guinea	1.31951	7.74585	0			7000	604.494	0
gge	Guragone	Australian	N-Australia			0	0.722222	3	20	1028.14	0
ggw	Gogodala	Trans-New-Guinea	S-New-Guinea			0	1	2	22000	2867.73	0
ghs	Guhu-Samane	Trans-New-Guinea	S-New-Guinea	1.47158	9.5714	0	0.75	4	12800	1318.47	0
gil	Kiribati	Austronesian	Oceania	1.41707	7.73674		0.458333	19	66110	1037.24	1
git	Gitxsan	Tsimshian	Alaska-Oregon			0	0.666667	3	1330	170.226	0
giz	South Giziga	Afro-Asiatic		1.57914	8.49932	0	0.5	2	60000	1301.89	0
gju	Gujari	Indo-European	Indic			0	1	2	990000	6229.71	0
gkn	Gokana	Niger-Congo	African-Savannah	1.58227	8.09211	0	0.222222	9	100000	87.8643	0
gkp	Guinea Kpelle	Niger-Congo		1.70058	8.83855	0			308000	6437.47	0
gla	Scottish Gaelic	Indo-European	Europe	1.6005	8.48281		0.4	11	58700	14391.2	1
gld	Nanai	Altaic	N-Coast-Asia			0	0.5	1	3902	14741.6	0
gle	Irish Gaelic	Indo-European	Europe	1.68441	9.10034	0.856208	0.384921	21	260000	4524.68	1
glg	Galician	Indo-European	Europe				1	1	3185000	36502.4	1
glk	Gilaki	Indo-European	Greater-Mesopotamia		8.93082	0	0.5	4	3270000	6572.74	0
glu	Gula	Nilo-Saharan	African-Savannah			0	0.166667	6	10300	645.875	0
gmm	Gbaya-Mbodomo	Niger-Congo				0	0.6	5	20000	12416.2	0
gnd	Zulgo-Gemzek	Afro-Asiatic		1.28922	7.42796	0			26000	176.291	0
gng	Ngangam	Niger-Congo		1.51172	8.15848	0			66000	1844.94	0
gni	Gooniyandi	Australian	N-Australia			0	0.620497	23	100	5706.87	0
gnn	Gumatj	Australian	N-Australia	1.22408	9.49645	0	1	1	300	143.565	0
gnw	Western Bolivian Guaraní	Tupian		1.26183	7.93513	0			7000	19088.3	0
god	Godié	Niger-Congo	African-Savannah			0	0.8	1	26400	5570.04	0
gog	Gogo	Niger-Congo		1.53106	9.96396	0			1440000	37274.6	0
gol	Gola	Niger-Congo	African-Savannah			0	1	1	107300	8511.06	0
gor	Gorontalo	Austronesian	Oceania	1.39927	9.43089	0			900000	6736.16	0
gpn	Taiap	Language-isolate	N-Coast-New-Guinea			0	0.7	2	80	69.2718	0
gqa	Ga'anda	Afro-Asiatic	African-Savannah			0	1	3	43000	257.641	0
grj	Southern Grebo	Niger-Congo				0	0.46519	25	61600	1105.72	0
grt	Garo	Sino-Tibetan	Indic	1.51427	10.2948		0.651915	23	900000	13429.8	1
gru	Kistane	Afro-Asiatic	Greater-Abyssinia			0.191759	1	3	255000	1020.88	0
gso	Gbaya, Southwest	Niger-Congo		1.49573	7.70202	0			220000	20558.7	0
gta	Guató	Language-isolate	NE-South-America			0	1	1	40	2707.73	0
gub	Guajajára	Tupian	NE-South-America	1.25762	8.12296	0	0.6	5	15000	55699	0
guc	Wayuu	Maipurean	NE-South-America	1.26877	9.41792	0	0.833333	6	305000	32700.3	0
gud	Yocoboué Dida	Niger-Congo		1.4955	8.33965	0			102000	3062.75	0
guh	Guahibo	Guajiboan	NE-South-America	1.11253	9.93765	0			34200	113027	0
gui	Eastern Bolivian Guaraní	Tupian	SE-South-America	1.25685	7.93714	0	0.75	1	51230	46866.2	0
guj	Gujarati	Indo-European	Indic	1.77394	10.2645		0.571429	7	45544800	121962	1
guk	Gumuz	Nilo-Saharan	Greater-Abyssinia	2.16132	10.4545	0.0196078	0.78125	8	160000	37281.7	0
gul	Sea Island Creole English	Creole		1.53173	7.6727	0			250000	73046.1	0
gum	Guambiano	Paezan	Andean	1.38843	10.2892	0			23500	1215.34	0
gun	Mbyá Guaraní	Tupian	SE-South-America	1.47075	8.48177	0			25400	52559.8	0
guo	Guayabero	Guajiboan	NE-South-America	1.29142	9.59048	0			2000	5929.95	0
gup	Gunwinggu	Australian	N-Australia			0	0.594444	12	1410	9854.62	0
guq	Aché	Tupian	SE-South-America	1.45265	8.64098	0			1360	3574.18	0
gur	Farefare	Niger-Congo	African-Savannah	1.50136	7.78779				845100	3332.36	1
guw	Gun	Niger-Congo	African-Savannah	1.64412	8.24808	0			579000	1221.17	0
gux	Gourmanchéma	Niger-Congo	African-Savannah	1.4694	7.79452	0			813000	62941.8	0
guz	Gusii	Niger-Congo	S-Africa	1.63786	11.0048	0.184822	1	1	2120000	2267.07	0
gvc	Guanano	Tucanoan	NE-South-America	1.38565	9.18211	0			850	1436.23	0
gvf	Golin	Trans-New-Guinea	Interior-New-Guinea	1.27469	8.29836	0	0.555556	9	51100	932.2	0
gvl	Gulay	Nilo-Saharan		1.46883	8.30639	0			163000	3546.04	0
gvn	Kuku-Yalanji	Australian	N-Australia	1.27913	9.59284	0	0.560606	11	240	5368.37	0
gvo	Gavião do Jiparaná	Tupian	NE-South-America			0	0.5	2	470	911.508	0
gvs	Gumawana	Austronesian	S-New-Guinea			0	0.545455	11	470	23.3277	0
gwd	Gawwada	Afro-Asiatic	Greater-Abyssinia			0.0195798	1	1	32700	1677.24	0
gwi	Gwich'in	Eyak-Athabaskan	Alaska-Oregon	1.36749	9.35194	0			800	8727.68	0
gww	Kwini	Australian	N-Australia			0	0.5	8	50	157.068	0
gya	Northwest Gbaya	Niger-Congo	African-Savannah	1.61785	8.27481	0	0.53125	8	274500	63583.4	0
gyb	Garus	Trans-New-Guinea	N-Coast-New-Guinea			0	0.666667	3	2650	137.44	0
gyd	Kayardild	Australian	N-Australia			0	0.546612	26	150	148.515	0
gym	Ngäbere	Chibchan	Mesoamerica	1.26213	8.57057	0	0.635417	8	133090	10117.8	0
gyr	Guarayu	Tupian		1.50368	8.95644	0			5930	18640.9	0
had	Hatam	Language-isolate	N-Coast-New-Guinea			0	0.415714	15	16000	1096.5	0
hae	Eastern Oromo	Afro-Asiatic	S-Africa	1.61067	10.2154	0	0.486596	27	4530000	36999.1	0
hag	Hanga	Niger-Congo		1.41954	7.38821	0			6800	236.17	0
hak	Hakka Chinese	Sino-Tibetan	Southeast-Asia	1.52036	8.87958	2.09093e-05	1	1	28070000	162904	1
har	Harari	Afro-Asiatic	Greater-Abyssinia			0.231457	1	1	21300	5.29933	0
hat	Haitian Creole French	Creole	Mesoamerica	1.60737	7.82295				7489840	27060.7	1
hau	Hausa	Afro-Asiatic	African-Savannah	1.61849	8.56601	0.416008	0.321896	28	24060500	359263	1
haw	Hawaiian	Austronesian	Oceania	1.37274	6.97392		0.205556	18	1000	16691.7	1
hax	Southern Haida	Haida	Alaska-Oregon			0	0.543452	22	10	19.6979	0
hay	Haya	Niger-Congo	S-Africa	1.74416	11.2049	0	0.9	5	1300000	7623.82	0
hch	Huichol	Uto-Aztecan	Mesoamerica	1.48217	10.9715	0	1	8	20000	9781.28	0
heb	Hebrew	Afro-Asiatic	Greater-Mesopotamia	1.99541	11.0638		0.529145	27	4850000	11533.5	1
heg	Helong	Austronesian		1.40469	8.41309	0			14000	221.651	0
heh	Hehe	Niger-Congo	S-Africa	1.69642	10.6568	0	1	2	805000	27454.9	0
hei	Heiltsuk	Wakashan	Alaska-Oregon			0	1	1	300	163.89	0
hem	Hemba	Niger-Congo	S-Africa			0	1	1	181000	62533.9	0
her	Herero	Niger-Congo	S-Africa			0	0.5	2	237000	165254	0
hia	Lamang	Afro-Asiatic	African-Savannah			0	0.466667	10	40000	495.743	0
hid	Hidatsa	Siouan-Catawban	Basin-and-Plains			0	0.8	5	100	520.051	0
hig	Kamwe	Afro-Asiatic		1.38562	7.99988	0			300000	621.787	0
hil	Hiligaynon	Austronesian	Oceania	1.39373	7.87484		0.333333	3	5770000	14662.2	1
hin	Hindi	Indo-European	Indic	1.78161	8.92406	0.317889	0.530762	25	180122200	345791	1
hix	Hixkaryána	Cariban	NE-South-America			0	0.489021	27	600	2198.94	0
hke	Hunde	Niger-Congo	S-Africa			0	0.8	10	200000	3229	0
hla	Halia	Austronesian	Oceania	1.35557	7.92271	0	0.472222	9	20000	166.721	0
hmr	Hmar	Sino-Tibetan	Southeast-Asia			0	0.380952	7	50000	2201.27	0
hmt	Hamtai	Trans-New-Guinea	Interior-New-Guinea			0	0.794444	15	45000	5928.44	0
hna	Mina	Afro-Asiatic	African-Savannah			0	0.25	4	11000	436.767	0
hne	Chhattisgarhi	Indo-European		1.78506	8.68046	0			15000000	57368.1	0
hnh	//Ani	Khoisan	S-Africa			0	0.416667	4	1000	739.491	0
hnj	Hmong Njua	Hmong-Mien				0	0.143502	24	210000	48436.1	0
hnn	Hanunoo	Austronesian	Oceania	1.39726	8.34009	0			13000	688.545	0
hns	Caribbean Hindustani	Indo-European		1.42557	8.33874	0			150000		0
hoa	Hoava	Austronesian	Oceania			0	0.285714	7	460	153.792	0
hoc	Ho	Austro-Asiatic	Indic			0	0.8	5	1500000	8774.76	0
hoo	Holoholo	Niger-Congo	S-Africa			0	1	1	15500	3147.3	0
hop	Hopi	Uto-Aztecan	Basin-and-Plains	1.48311	9.47725	0	0.857143	7	5260	2335.8	0
hot	Hote	Austronesian		1.40824	7.88268	0			2240	284.862	0
hrv	Croatian	Indo-European	Europe	2.03476	10.0994	0.192119	0.441667	15	4002900	57020.8	1
hsb	Upper Sorbian	Indo-European	Europe			0	0.833333	2	18000	1447.28	0
hto	Minica Huitoto	Witotoan	NE-South-America	1.55035	9.84898	0	0.391667	8	6800	28373.7	0
hub	Huambisa	Jivaroan	Andean	1.51704	10.7881	0			9330	11149.6	0
hui	Huli	Trans-New-Guinea		1.24444	9.43384	0			70000	5125.23	0
hun	Hungarian	Uralic	Europe	1.83351	10.0934		0.558163	28	12173900	119365	1
hup	Hupa	Eyak-Athabaskan	California			0.789474	0.625	8	8	383.561	0
hur	Halkomelem	Salish	Alaska-Oregon			0	0.357143	4.5	200	452.093	0
hus	Veracruz Huastec	Mayan		1.29244	8.1627	0			50000	1038.38	0
huu	Murui Huitoto	Witotoan	NE-South-America	1.34802	9.56284	0	0.833333	6	7800	36727.2	0
huv	San Mateo del Mar Huave	Huavean	Mesoamerica	1.36358	8.85768	0	0.504464	12	12000	132.623	0
huz	Hunzib	North-Caucasian	Greater-Mesopotamia			0	0.727743	23	1840	153.199	0
hvn	Sabu	Austronesian	Oceania	1.37784	7.45738	0	0.508333	4	110000	474.153	0
hwc	Hawai'i Creole English	Creole	Oceania	1.50635	7.66137	0.4	0.5	3	600000	16691.7	0
hye	Armenian	Indo-European	Greater-Mesopotamia	1.81312	10.2053		0.683219	19	4684400	36780.9	1
iai	Iaai	Austronesian	Oceania			0	0.223438	16	1560	105.516	0
ian	Iatmul	Sepik	N-Coast-New-Guinea	1.26906	8.71463	0	1	1	8440	1362.83	0
iba	Iban	Austronesian	Southeast-Asia	1.36573	8.10765	0.471603	0	10	694400	57487.8	1
ibd	Iwaidja	Australian	N-Australia			0	1	2	150	4902.44	0
ibo	Igbo	Niger-Congo	African-Savannah	1.64222	8.61358		0.367157	17	18000000	24459.2	1
idu	Idoma	Niger-Congo	African-Savannah			0	0.25	2	600000	4717.84	0
ifb	Batad Ifugao	Austronesian	Oceania	1.45971	8.70311	0	0.75	4	43000	974.93	0
ifk	Tuwali Ifugao	Austronesian		1.51843	8.81584	0			30000	450.594	0
ifm	Teke-Fuumu	Niger-Congo	S-Africa			0	0.333333	3	8150	15271.5	0
ifu	Mayoyao Ifugao	Austronesian		1.40614	7.99373	0			30000	323.951	0
ify	Keley-I Kallahan	Austronesian		1.50399	8.60863	0			8000	54.2653	0
igb	Ebira	Niger-Congo	African-Savannah			0	0	1	1000000	5401.26	0
ige	Igede	Niger-Congo	African-Savannah			0	0.5	2	250000	2319.5	0
ign	Ignaciano	Maipurean	NE-South-America	1.41167	9.47608	0	0.666667	6	4500	1962.51	0
ihp	Iha	Trans-New-Guinea	N-Coast-New-Guinea			0	1	2	5500	1508.74	0
ijc	Izon	Niger-Congo	African-Savannah			0	0.810606	11	1000000	11670.8	0
ike	Eastern Canadian Inuktitut	Eskimo-Aleut			12.9495		0.583333	3	14000	2716.02	1
ikk	Ika	Niger-Congo		1.71554		0			22800	184.13	0
ikw	Ikwere	Niger-Congo		1.58174	8.30962	0			200000	2265.24	0
ikx	Ik	Nilo-Saharan	S-Africa			0	0.805556	9	10000	823.734	0
ilb	Ila	Niger-Congo	S-Africa			0	1	6	71200	8209.16	0
ilo	Ilocano	Austronesian	Oceania	1.50943	8.51048		0.5625	2	6920000	27775.6	1
imi	Anamgura	Trans-New-Guinea	N-Coast-New-Guinea			0	1	5	1250	94.1241	0
imn	Imonda	Border	N-Coast-New-Guinea			0	0.458978	24	250	29.8832	0
imo	Imbongu	Trans-New-Guinea	Interior-New-Guinea	1.2812	9.23843	0			42500	618.113	0
inb	Inga	Quechuan	Andean	1.31453	10.3599	0			12000	4415.43	0
inh	Ingush	North-Caucasian	Greater-Mesopotamia			0	0.656385	22	413000	9001.46	0
ino	Inoke-Yate	Trans-New-Guinea		1.28484	10.1103	0			10000	70.5077	0
iou	Tuma-Irumu	Trans-New-Guinea		1.49153	9.7615	0			1500	123.843	0
ipi	Ipili	Trans-New-Guinea		1.03419	8.96754	0			26000	518.041	0
iqu	Iquito	Zaparoan	NE-South-America			0	0.546296	9	35	1946.35	0
irh	Irarutu	Austronesian	N-Coast-New-Guinea			0	0.5	6	4000	8324.14	0
iri	Irigwe	Niger-Congo		1.48717	7.44305	0			40000	282.465	0
irk	Iraqw	Afro-Asiatic	S-Africa	1.68312	9.77825	0	0.499167	20	462000	10129.9	0
irn	Irántxe	Language-isolate	NE-South-America			0	0.5	6	190	7947.02	0
iry	Iraya	Austronesian		1.36959	8.00243	0			10000	1672.38	0
isi	Nkem-Nkum	Niger-Congo	African-Savannah			0	0.2	5	34500	393.772	0
isl	Icelandic	Indo-European	Europe	1.85601	9.36986		0.439474	19	230000	83210.7	1
ita	Italian	Indo-European	Europe	1.79453	9.34804	0.0464223	0.384804	17	57191010	241797	1
itl	Itelmen	Chukotko-Kamchatkan	N-Coast-Asia			0	0.52	10	380	5597.35	0
ito	Itonama	Language-isolate	NE-South-America			0	0.8	5	10	460.649	0
its	Isekiri	Niger-Congo	African-Savannah			0	0.0833333	3	510000	2615.49	0
itv	Itawit	Austronesian	Oceania	1.22678	7.44212	0			134000	2049.51	0
itz	Itzá	Mayan	Mesoamerica			0	0.666667	3	12	50.9913	0
ium	Iu Mien	Hmong-Mien	Southeast-Asia	1.32712	7.89364	0	0	7	817300	28951.8	0
iwm	Iwam	Sepik	N-Coast-New-Guinea			0	0.5	2	3000	821.562	0
iws	Sepik Iwam	Sepik	N-Coast-New-Guinea	1.29887	8.85772	0			2500	476.671	0
ixl	San Juan Cotzal Ixil	Mayan		1.30207	8.27818	0			16000	364.958	0
izr	Izere	Niger-Congo		1.58552	8.03885	0			50000	1289.32	0
jaa	Jamamadí	Arauan	NE-South-America			0	1	1	480	13682.5	0
jac	Eastern Jacalteco	Mayan	Mesoamerica	1.31885	8.56141	0	0.460394	26	11000	104.95	0
jae	Yabem	Austronesian	N-Coast-New-Guinea	1.53882	8.62402	0	0.638889	9	2080	57.9133	0
jam	Jamaican Creole English	Creole	Mesoamerica	1.63502	7.59454	0			2993100	12755.2	0
jao	Yanyuwa	Australian	N-Australia			0	0.833333	4	52	16165.7	0
jaq	Yaqay	Trans-New-Guinea	S-New-Guinea			0	1	2	10000	3732.73	0
jav	Javanese	Austronesian	Southeast-Asia	1.46995	9.60523	0	0.0833333	3	84300000	112818	0
jbj	Arandai	Trans-New-Guinea	N-Coast-New-Guinea			0	1	1	1000	2057.48	0
jbt	Jabutí	Jabutian	NE-South-America			0	1	1	5	282.1	0
jbu	Jukun Takum	Niger-Congo	African-Savannah	1.53899	8.20661	0	0.125	8	2451	4554.04	0
jeb	Jebero	Cahuapanan	Andean			0	1	8	2500	811.554	0
jei	Yei	South-Central-Papuan	S-New-Guinea			0	0.5	2	2390	3871.89	0
jel	Yelmek	South-Central-Papuan	S-New-Guinea			0	0.5	2	400	736.924	0
jet	Manem	Border	N-Coast-New-Guinea			0	1	1	900	677.595	0
jic	Tol	Jicaquean	Mesoamerica	1.40513	7.99809	0	0.6	2	350	339.006	0
jig	Djingili	Australian	N-Australia			0	0.809524	7	10	8803.24	0
jiv	Shuar	Jivaroan	Andean	1.56448	10.7969	0	0.8125	8	46700	13814.1	0
jiy	Buyuan Jinuo	Sino-Tibetan				0	0	2	1000		0
jle	Ngile	Niger-Congo	African-Savannah			0	0.75	4	38000	201.696	0
jmc	Machame	Niger-Congo	S-Africa	1.67727	10.2289	0			300000	1271.23	0
jpn	Japanese	Japonic	N-Coast-Asia			8.97002e-05	0.474206	27	121563000	370224	1
jqr	Jaqaru	Aymaran	Andean			0	0.861538	13	740	683.028	0
jra	Jarai	Austronesian		1.44972	7.85146	0			338200	11631.4	0
jup	Hupdë	Puinavean	NE-South-America			0	0.833333	6	1360	181.211	0
jya	Jiarong	Sino-Tibetan	Southeast-Asia			0	1	4.5	83000	10774.4	0
kaa	Karakalpak	Altaic	Inner-Asia	1.64322	10.7323	0	0.857143	7	407000	17418	0
kab	Kabyle	Afro-Asiatic	N-Africa	1.76307	9.7834	0	0.5	1	2540000	19686.7	0
kac	Jingpho	Sino-Tibetan	Southeast-Asia	1.30925	7.56099		0	10	940000	53768	1
kah	Kara	Unclassified	African-Savannah			0	0.666667	6	4800	6716.89	0
kal	Greenlandic Inuktitut	Eskimo-Aleut	E-North-America	1.68719	12.9748		0.847288	14	47800	4525.46	1
kam	Kamba	Niger-Congo	S-Africa			0.133541	0.833333	6	3960000	36187.2	0
kan	Kannada	Dravidian	Indic	1.62915	11.2366	0.192559	0.63663	26	35300000	140012	1
kao	Xaasongaxango	Niger-Congo	African-Savannah	1.54621	8.00919	0	0.2	5	121600	12630.3	0
kap	Bezhta	North-Caucasian	Greater-Mesopotamia			0	1	1	6200	127.098	0
kaq	Capanahua	Panoan	NE-South-America	1.47674	9.81221	0			390	807.984	0
kas	Kashmiri	Indo-European	Indic			0	0.49	10	5525000	18645.5	0
kat	Georgian	Kartvelian	Greater-Mesopotamia	1.86585	9.87708		0.606571	25	4016300	48713.9	1
kay	Kamayurá	Tupian	NE-South-America			0	0.708333	12	360	610.713	0
kaz	Kazakh	Altaic	Inner-Asia	1.79958	11.3589		0	1	7621000	1.83403e+06	1
kbc	Kadiwéu	Guaykuruan	SE-South-America	1.22896	9.50518	0	0.85	5	1590	7136.23	0
kbd	Kabardian	North-Caucasian	Greater-Mesopotamia			0	1	8	1520000	6282.63	0
kbh	Camsá	Language-isolate	Andean	1.39809	9.66421	0	1	5	4770	601.605	0
kbk	Grass Koiari	Trans-New-Guinea	S-New-Guinea			0	0.5	3	1700	1344.2	0
kbl	Kanembu	Nilo-Saharan	African-Savannah				1	5	461000	19742.7	1
kbm	Iwal	Austronesian		1.31299	7.77819	0			1500	692.306	0
kbp	Kabiyé	Niger-Congo	African-Savannah	1.60524	9.34849	0	0.5	2	730000	24266.4	0
kbq	Kamano	Trans-New-Guinea	Interior-New-Guinea	1.5097	11.5367	0			63200	805.295	0
kbr	Kafa	Afro-Asiatic	Greater-Abyssinia	1.36916	10.5132	0.0529659			570000	6179.42	0
kbv	Dera	Senagi	N-Coast-New-Guinea			0	0.857143	4	1690	503.067	0
kbx	Ap Ma	Ramu-Lower-Sepik	N-Coast-New-Guinea			0	1	2	7000	558.4	0
kca	Khanty	Uralic	Inner-Asia			0	0.567308	13	13600	121117	0
kcd	Ngkâlmpw Kanum	South-Central-Papuan	S-New-Guinea			0	0.25	1	150	1378.05	0
kcg	Tyap	Niger-Congo	African-Savannah			0	0.333333	3	130000	1661.98	0
kcn	Nubi	Creole	S-Africa			0	1	1	36100		0
kcr	Katla	Niger-Congo	African-Savannah			0	0.833333	6	14200	345.054	0
kct	Kaian	Ramu-Lower-Sepik	N-Coast-New-Guinea			0.0512821	0.5	2	600	0.14649	0
kcu	Kami	Niger-Congo	S-Africa			0	1	1	16400	1248.15	0
kcv	Kete	Niger-Congo	S-Africa			0	0.5	2	8400	11050.3	0
kdc	Kutu	Niger-Congo		1.48506	9.89709	0			45000	6392.96	0
kdd	Yankunytjatjara	Australian	S-Australia			0	1	2	73	116031	0
kde	Makonde	Niger-Congo	S-Africa	1.58835	10.6776	0	1	2	1340000	39203.4	0
kdh	Tem	Niger-Congo	African-Savannah				0.8125	4	204000	12695.3	1
kdi	Kumam	Nilo-Saharan		1.53072	8.53976	0			174000	1566.44	0
kdj	Karamojong	Nilo-Saharan	S-Africa	1.58558	9.33524	0	0.555556	9	260000	24637.3	0
kdl	Tsikimba	Niger-Congo		1.53778	7.57897	0			100000	2189.12	0
kdr	Karaim	Altaic	Inner-Asia			0	1	1	120	88.4671	0
kee	Eastern Keres	Keresan	Basin-and-Plains			0	0.857143	7	4580	1073.77	0
kei	Kei	Austronesian	Oceania			0	0.25	1	85000	1175.16	0
kek	Kekchí	Mayan	Mesoamerica	1.41649	8.33475	0			411200	30192.1	0
ken	Kenyang	Niger-Congo	African-Savannah	1.70884	9.53211	0	1	1	65000	2249.11	0
ker	Kera	Afro-Asiatic	African-Savannah			0	0.40625	16	50500	536.513	0
ket	Ket	Yeniseian	Inner-Asia			0	0.585516	24	190	17852.8	0
kew	West Kewa	Trans-New-Guinea	Interior-New-Guinea	1.41547	9.52295	0			45000	816.143	0
kez	Kukele	Niger-Congo		1.48332	9.30077	0			95000	722.088	0
kfa	Kodagu	Dravidian	Indic			0	0.833333	3	241000	3092.73	0
kfc	Konda-Dora	Dravidian	Indic			0	1	1	20000	932.202	0
kff	Koya	Dravidian	Indic	1.64981	10.6131	0	1	6	300000	13290.8	0
kfk	Kinnauri	Sino-Tibetan	Indic			0.187266	0.666667	6	63800	4770.01	1
kfq	Korku	Austro-Asiatic	Indic			0	0.642857	7	478000	11234.5	0
kfy	Kumauni	Indo-European	Indic			0	0.75	4	2360000	13751	0
kfz	Koromfé	Niger-Congo	African-Savannah			0	0.382971	23	198000	5302.79	0
kgf	Kube	Trans-New-Guinea		1.47842	9.87309	0			6000	277.961	0
kgj	Gamale Kham	Sino-Tibetan	Indic			0	0.818182	11	13100	293.533	0
kgk	Kaiwá	Tupian	SE-South-America	1.46537	9.2671	0			18510	40522.9	0
kgo	Krongo	Nilo-Saharan	African-Savannah			0	0.430476	25	21700	530.62	0
kgp	Kaingáng	Jean	SE-South-America	1.33269	6.87128	0	0.333333	3	25875	92814.5	0
kgq	Kamoro	Trans-New-Guinea	S-New-Guinea			0	1	5	8000	11038.6	0
kgr	Abun	Language-isolate	N-Coast-New-Guinea			0	0.075	10	3000	5325.69	0
kgs	Kumbainggar	Australian	S-Australia			0	0.625	8	10	841.523	0
kgy	Kyerung	Sino-Tibetan	Indic			0	1	3	4890	1019.54	0
kha	Khasi	Austro-Asiatic	Indic				0.202435	22	865000	11929	1
khd	Bädi Kanum	South-Central-Papuan	S-New-Guinea			0	0.5	2	10	158.239	0
khe	Korowai	Trans-New-Guinea	S-New-Guinea			0	0.85	10	3500	1537.32	0
khg	Khams Tibetan	Sino-Tibetan	Inner-Asia			0	1	2	1490000	631596	0
khk	Halh Mongolian	Altaic	Inner-Asia	1.74146	10.4511		0.516446	27	2332660	1.07306e+06	1
khl	Lusi	Austronesian	N-Coast-New-Guinea			0	0.636364	11	2000	50.0431	0
khm	Central Khmer	Austro-Asiatic	Southeast-Asia	1.38364		0.0575042	0.200379	22	13370400	141254	1
khq	Koyra Chiini Songhay	Nilo-Saharan	Greater-Abyssinia			0	0.163004	13	200000	13888	0
khr	Kharia	Austro-Asiatic	Indic			0	0.333333	6	292000	4014.3	0
khw	Khowar	Indo-European	Indic				1	1	223000	6266.25	1
khz	Keapara	Austronesian		1.35212	9.30813	0			19400	460.16	0
kia	Kim	Niger-Congo	African-Savannah	1.47388	7.3575	0			15400	654.894	0
kic	Kickapoo	Algic	E-North-America			0	0	1	1120	3763.48	0
kig	Kimaama	Trans-New-Guinea	S-New-Guinea			0	0.107143	7	3000	9016.84	0
kij	Kilivila	Austronesian	S-New-Guinea			0	0.492045	22	20000	359.848	0
kik	Gikuyu	Niger-Congo	S-Africa	1.60881	9.76075	0	0.704545	11	7180000	22333.3	0
kin	Rwanda	Niger-Congo	S-Africa	1.71109	10.8462		0.6875	6	7504000	28254.7	1
kio	Kiowa	Kiowa-Tanoan	Basin-and-Plains			0	0.710317	24	1100	149.612	0
kir	Kirghiz	Altaic	Inner-Asia	1.70847	10.888		0.775	8	2674750	245483	1
kjb	Eastern Kanjobal	Mayan	Mesoamerica	1.42135	8.13875	0			77700	760.527	0
kjd	Southern Kiwai	Trans-New-Guinea				0	0.75	6	9700	1715.29	0
kje	Kisar	Austronesian	Oceania	1.43224	8.91044	0			20000	53.752	0
kjg	Khmu	Austro-Asiatic	Southeast-Asia			0	0.102193	19	479500	51681.9	0
kjh	Khakas	Altaic	Inner-Asia	1.7161	10.8017	0	0.4	3	20010	43212.6	0
kjj	Khinalugh	North-Caucasian	Greater-Mesopotamia			0	0.8	5	1500	22.9247	0
kjn	Kunjen	Australian	N-Australia			0	1	1	22	5496.89	0
kjq	Western Keres	Keresan	Basin-and-Plains			0	0.52681	25	3390	2018.25	0
kjs	East Kewa	Trans-New-Guinea		1.32761	9.22979	0	0.56419	25	45000	682.921	0
kkc	Odoodee	Trans-New-Guinea		1.20807	8.58455	0			490	2700.36	0
kki	Kagulu	Niger-Congo	S-Africa	1.72415	10.7352	0	1	4	241000	7513.78	0
kkj	Kako	Niger-Congo		1.40214	8.04307	0			119460	5707.19	0
kkk	Kokota	Austronesian	Oceania			0	0.111111	9	530	720.661	0
kkl	Kosarek Yale	Trans-New-Guinea	Interior-New-Guinea	1.31049	10.3237	0	1	4	2300	516.009	0
kky	Guguyimidjir	Australian	N-Australia			0	0.50303	11	740	5706.44	0
kla	Klamath-Modoc	Language-isolate	Basin-and-Plains			1	0.55	10	1	147.039	0
klb	Kiliwa	Cochimí-Yuman	Mesoamerica			0	0.857143	7	28	543.409	0
kld	Gamilaraay	Australian	S-Australia			0	0.5	10	3	84764.5	0
kle	Kulung	Sino-Tibetan	Indic			0	1	4	18700	694.138	0
klj	Turkic Khalaj	Altaic	Greater-Mesopotamia			0	0.563636	11	42100	493.818	0
klq	Rumu	Trans-New-Guinea	Interior-New-Guinea			0	0.5	6	1000	2074.08	0
klr	Khaling	Sino-Tibetan	Indic			0	0.777778	9	18000	214.947	0
kls	Kalasha	Indo-European	Indic			0	1	1	5030	234.619	0
klt	Nukna	Trans-New-Guinea		1.4735	8.74167	0			850	245.279	0
klu	Klao	Niger-Congo	African-Savannah			0	0.5	2	213000	5438.18	0
klv	Maskelynes	Austronesian		1.48056	9.23589	0			1100	2.759	0
kma	Konni	Niger-Congo	African-Savannah	1.51985	7.70986	0	0.714286	7	3800	387.566	0
kmc	Southern Dong	Tai-Kadai				0	0.14375	4	1000000	8387.4	0
kmg	Kâte	Trans-New-Guinea	N-Coast-New-Guinea		10.1549	0.8	0.416667	2	6130	310.634	1
kmh	Kalam	Trans-New-Guinea	Interior-New-Guinea	1.29995	8.13298	0	0.5	2	15000	717.966	0
kmj	Kumarbhag Paharia	Dravidian				0	0.375	2	20200		0
kmk	Limos Kalinga	Austronesian		1.52936	8.91037	0			20000	917.711	0
kmn	Awtuw	Sepik	N-Coast-New-Guinea			0	0.465278	12	510	157.141	0
kmo	Kwoma	Sepik	N-Coast-New-Guinea	1.36088	8.715	0	0.555556	9	3000	482.708	0
kmr	Northern Kurdish	Indo-European		1.81645	8.81945		0.773077	9	8178000	218243	1
kms	Kamasau	Torricelli	N-Coast-New-Guinea	1.37143	7.77835	0	0.285714	7	960	387.026	0
kmu	Kanite	Trans-New-Guinea	Interior-New-Guinea	1.31788	10.4921	0			8000	55.0024	0
kna	Dera	Afro-Asiatic	African-Savannah			0	0.636364	11	20000	1325.94	0
knc	Central Kanuri	Nilo-Saharan				0.121877	0.651923	26	3240500	82610.2	1
kne	Kankanaey	Austronesian	Oceania	1.5449	8.1966	0			150000	1997.58	0
knf	Mankanya	Niger-Congo	African-Savannah	1.7061	9.46545	0			75050	2655.01	0
kng	Koongo	Niger-Congo		1.52821	9.42616	0.499176	0.549479	16	5000000	81918.9	1
knj	Western Kanjobal	Mayan	Mesoamerica	1.32773	7.80262	0	1	1	58600	368.299	0
knk	Kuranko	Niger-Congo	African-Savannah	1.49785	7.87243	0			323200	21047.3	0
knm	Kanamarí	Maipurean	NE-South-America			0	0.666667	6	1650	17497.3	0
knn	Konkani	Indo-European	Indic				0.75	2	4000000	6282.57	1
kno	Kono	Niger-Congo		1.4205	6.89864	0.0847458			205000	5719.77	0
knv	Tabo	South-Central-Papuan		1.3476	9.60061	0			3000	741.572	0
kny	Kanyok	Niger-Congo	S-Africa			0	1	1	200000	10901.2	0
koe	Kacipo-Balesi	Nilo-Saharan	Greater-Abyssinia			0	1	1	14120	1966.38	0
koi	Komi-Permyak	Uralic	Inner-Asia			0	0.857143	7	94300	15728.3	0
kor	Korean	Language-isolate	N-Coast-Asia	2.3278	11.3671		0.459524	25	65236300	419290	1
kos	Kosraean	Austronesian	Oceania		8.0246		0.284091	11	8000	108.43	1
kot	Lagwan	Afro-Asiatic	African-Savannah			0	0.833333	6	1500	3884.31	0
kpf	Komba	Trans-New-Guinea		1.59522	9.28361	0			15000	441.339	0
kpg	Kapingamarangi	Austronesian	Oceania	1.32275	7.70901	0			3000	3.21298	0
kpj	Karajá	Karajá	NE-South-America	1.55995	10.2087	0	1	3	3600	6289.65	0
kpm	Koho	Austro-Asiatic	Southeast-Asia			0	0.5	2	129000	10133.9	0
kpo	Ikposo	Niger-Congo	African-Savannah			0	1	3	162500	2731.44	0
kpr	Korafe	Trans-New-Guinea	S-New-Guinea	1.3231	9.11891	0			3630	164.899	0
kps	Tehit	West-Papuan	N-Coast-New-Guinea			0	0.5	1	10000	1912.33	0
kpt	Karata	North-Caucasian	Greater-Mesopotamia			0	0.5	1	5000	402.89	0
kpv	Komi-Zyrian	Uralic	Inner-Asia	1.80617	10.5624	0	0.416667	3	217000	196500	0
kpw	Kobon	Trans-New-Guinea	Interior-New-Guinea	1.30628	8.04585	0	0.495833	22	10000	635.379	0
kpx	Mountain Koiali	Trans-New-Guinea	S-New-Guinea	1.36215	9.24661	0	1	7	4000	4312.2	0
kpy	Koryak	Chukotko-Kamchatkan	N-Coast-Asia			0	0.571429	7	3500	49205.2	0
kpz	Kupsabiny	Nilo-Saharan	S-Africa	1.49499	9.52932	0	1	3	181000	1392.7	0
kqc	Doromu	Trans-New-Guinea		1.41771	8.15489	0			1500	338.041	0
kqf	Kakabai	Austronesian		1.43525	8.19861	0			900	287.789	0
kqi	Koitabu	Trans-New-Guinea	S-New-Guinea			0	1	5	2700	597.889	0
kqp	Kimré	Afro-Asiatic		1.46831	7.82891	0			20000	563.76	0
kqw	Kandas	Austronesian		1.31318	7.44303	0			480	809.998	0
kqy	Koorete	Afro-Asiatic		2.33176	9.97715	0.0148711			104000	2040.47	0
krc	Karachay-Balkar	Altaic	Greater-Mesopotamia	1.64232	10.2935	0	0.777778	9	108000	13198.2	0
kri	Krio	Creole		1.48281	7.33311	0.848157			484500	493.871	1
krj	Kinaray-A	Austronesian		1.35718	8.09993	0			378000	4574.76	0
krs	Gbaya	Nilo-Saharan	African-Savannah			0.2	0.5	8	16000	4761.44	0
ksb	Shambala	Niger-Congo	S-Africa			0	0.857143	7	664000	5258.4	0
ksd	Kuanua	Austronesian	N-Coast-New-Guinea	1.42092	7.36665	0.246914	0.151515	11	61000	726.143	1
ksf	Bafia	Niger-Congo	African-Savannah	1.56273	8.55489	0	0.5	2	60000	481.426	0
ksi	Krisa	Skou	N-Coast-New-Guinea			0	0.125	8	420	112.291	0
ksr	Borong	Trans-New-Guinea	N-Coast-New-Guinea	1.44849	10.0807	0			2070	97.7606	0
kss	Southern Kisi	Niger-Congo	African-Savannah	1.31882	8.70734	0	0.457875	13	200000	1703.13	0
kst	Winyé	Niger-Congo	African-Savannah			0	0.5	1	20000	346.145	0
ksw	S'gaw Karen	Sino-Tibetan	Southeast-Asia	1.26304		0.0512821	0.0408163	7	1480000	42430.5	1
ktb	Kambaata	Afro-Asiatic	Greater-Abyssinia	2.39967	11.3885	0.100088			570000	1308.11	0
ktd	Kokata	Australian	S-Australia			0	0.75	6	3	1295.33	0
ktj	Plapo Krumen	Niger-Congo		1.3062	7.5604	0			100	1334.28	0
kto	Kuot	Language-isolate	N-Coast-New-Guinea	1.36332	8.22744	0	0.5	8	2400	415.555	0
ktz	Ju/'hoan	Khoisan	S-Africa			0	0.251667	25	33600	48496.1	0
kua	Kwanyama	Niger-Congo		1.57745	9.92413	0.0270088			668000	86895.5	1
kub	Kutep	Niger-Congo	African-Savannah	1.52814	7.80037	0			46000	1015.77	0
kud	'Auhelawa	Austronesian		1.45947	9.16335	0			1200	38.3343	0
kue	Kuman	Trans-New-Guinea	Interior-New-Guinea	1.43627	8.73936		0.8	5	115000	1015.06	1
kum	Kumyk	Altaic	Greater-Mesopotamia	1.68292	10.924	0	1	1	422000	3701.01	0
kun	Kunama	Nilo-Saharan	Greater-Abyssinia			0.000549947	0.731481	18	188880	13644.6	0
kup	Kunimaipa	Trans-New-Guinea	S-New-Guinea	1.4641	9.54802	0	0.875	8	8200	2785.95	0
kus	Kusaal	Niger-Congo		1.5955	8.01435	0			437000	3322.73	0
kut	Kutenai	Language-isolate	Basin-and-Plains			0	0.35727	28	12	4176.1	0
kuy	Kuuku-Ya'u	Australian	N-Australia			0	0.5	2	21	1627.64	0
kva	Bagvalal	North-Caucasian	Greater-Mesopotamia			0	1	1	6500	555.783	0
kvd	Kui	Trans-New-Guinea	Oceania			0	0.5	1	4240	74.7203	0
kvg	Kuni-Boazi	Trans-New-Guinea	S-New-Guinea			0	0.875	4	4500	3961.9	0
kvn	Border Kuna	Chibchan	Andean	1.3203	10.0362	0	1	1	1200	1921.71	0
kvv	Kola	Austronesian	Oceania			0	1	1	7700	368.702	0
kvw	Wersing	Trans-New-Guinea	Oceania			0	0.25	1	3700	131.993	0
kwa	Dâw	Puinavean	NE-South-America			0	1	3	83	691.633	0
kwd	Kwaio	Austronesian	Oceania	1.20064	7.52518	0	0.27381	7	13200	784.311	0
kwf	Kwara'ae	Austronesian		1.22204	7.47862	0			32400	674.918	0
kwi	Awa-Cuaiquer	Barbacoan	Andean	1.42113	10.027	0	0.609905	25	22000	4052.28	0
kwj	Kwanga	Sepik		1.33493	8.13098	0			10000	625.319	0
kwk	Kwakiutl	Wakashan	Alaska-Oregon			0	1	5	190	178.403	0
kwn	Kwangali	Niger-Congo	S-Africa			0	0.555556	9	84000	27374.8	0
kwo	Kwomtari	Kwomtari	N-Coast-New-Guinea			0	0.625	8	600	546.481	0
kwy	San Salvador Kongo	Niger-Congo	S-Africa			0	0.666667	3	865000	51235.6	0
kxa	Kairiru	Austronesian	N-Coast-New-Guinea			0	0.333333	9	3200	99.0853	0
kxc	Komso	Afro-Asiatic		2.31501	10.1677	0.0228539			195000	948.217	0
kxm	Northern Khmer	Austro-Asiatic		1.44684	8.0219	0			1400000	16806.5	0
kxu	Kui	Dravidian	Indic			0	0.416667	6	765000	9642.63	0
kxv	Kuvi	Dravidian	Indic			0	0.857143	7	350000	2266.08	0
kyc	Kyaka	Trans-New-Guinea	Interior-New-Guinea	1.34272	9.05587	0	0.5	8	15400	701.047	0
kyf	Kouya	Niger-Congo		1.52646	8.26455	0			10100	868.873	0
kyg	Keyagana	Trans-New-Guinea		1.10128	10.3336	0			12300	219.239	0
kyh	Karok	Language-isolate	California			0	0.595911	23	10	65.8358	0
kyq	Kenga	Nilo-Saharan	African-Savannah	1.51843	8.38117	0	0.666667	6	40000	3460.99	0
kyu	Western Kayah	Sino-Tibetan	Southeast-Asia	1.41855	8.70868	0			100000	8502.55	0
kyx	Rapoisi	North-Bougainville	Oceania			0	0.5	1	3500	412.551	0
kyz	Kayabí	Tupian	NE-South-America	1.20189	8.18752	0	0.75	4	1000	7063.9	0
kza	Western Karaboro	Niger-Congo	African-Savannah			0	0.642857	7	30200	293.18	0
kze	Kosena	Trans-New-Guinea	Interior-New-Guinea	1.46837	11.1154	0			2000	14.1234	0
kzf	Da'a Kaili	Austronesian	Oceania	1.35111	8.81376	0			35000	2042.25	0
lac	Lacandon	Mayan	Mesoamerica	1.35839	7.74983	0	0.6	5	1000	280.031	0
lad	Ladino	Indo-European	Greater-Mesopotamia			0	1	1	8000	26.3983	0
lae	Pattani	Sino-Tibetan	Indic			0.3125	1	4	11000	446.799	0
laf	Lafofa	Niger-Congo	African-Savannah			0	0.5	2	600	233.22	0
lag	Langi	Niger-Congo	S-Africa			0	1	2	350000	5762.84	0
laj	Lango	Nilo-Saharan	S-Africa	1.7612	8.88297	0	0.463965	26	1490000	13937.1	0
lam	Lamba	Niger-Congo	S-Africa			0	0.333333	3	219000	95336.3	0
lao	Lao	Tai-Kadai	Southeast-Asia			0.197351	0.0208333	12	3149000	43798.7	1
las	Lama	Niger-Congo		1.52257	8.32011	0			177000	16758.3	0
lbb	Label	Austronesian		1.34004	7.455	0			140	56.0943	0
lbe	Lak	North-Caucasian	Greater-Mesopotamia			0	0.625758	11	157000	4653.03	0
lbj	Ladakhi	Sino-Tibetan	Indic			0	0.805093	18	150000	15486.8	0
lbu	Labu	Austronesian	N-Coast-New-Guinea			0	0	1	1600	53.302	0
lbz	Lardil	Australian	N-Australia			0	1	1	2	1085.92	0
lch	Luchazi	Niger-Congo	S-Africa			0	1	3	209400	56832.4	0
lcm	Tungag	Austronesian	N-Coast-New-Guinea	1.41947		0	0	4	12000	1247.09	0
ldi	Laari	Niger-Congo		1.73321	9.74748	0			90600	13259.4	0
lea	Lega-Shabunda	Niger-Congo	S-Africa			0	0.8	5	400000	44384.5	0
lec	Leco	Language-isolate	Andean			0	1	6	20	406.072	0
led	Lendu	Nilo-Saharan	S-Africa			0	0.571429	7	761100	4377.49	0
lee	Lyélé	Niger-Congo	African-Savannah	1.51493	8.23498	0			130000	3301.95	0
lef	Lelemi	Niger-Congo	African-Savannah	1.56734	8.9815	0	0.555556	9	48900	564.174	0
leh	Lenje	Niger-Congo		1.4461	10.6578	0			156000	37702.2	0
lem	Nomaande	Niger-Congo		1.49515	9.11922	0			6000	436.231	0
lep	Lepcha	Sino-Tibetan	Indic			0	0.315079	21	52830	1828.22	0
les	Lese	Nilo-Saharan	S-Africa			0	1	3	50000	25794	0
leu	Kara	Austronesian	N-Coast-New-Guinea	1.38121	7.73573	0			5000	211.903	0
lew	Ledo Kaili	Austronesian	Oceania	1.47268					234000	4899.49	1
lex	Luang	Austronesian	Oceania	1.52061	9.60402	0			18000	675.488	0
lez	Lezgi	North-Caucasian	Greater-Mesopotamia			0	0.567942	28	761000	6906.14	0
lgg	Lugbara	Nilo-Saharan	S-Africa			0	0.483333	10	1637000	4983.93	0
lgu	Longgu	Austronesian	Oceania			0	0.222222	9	1890	286.148	0
lhm	Lhomi	Sino-Tibetan	Indic	1.35196	9.49052	0	1	3	7980	1341.47	0
lhu	Lahu	Sino-Tibetan	Southeast-Asia	1.06989	7.13897		0.127381	14	452574	21209.4	1
lia	West-Central Limba	Niger-Congo		1.42123	8.15137				335000	1971.11	1
lid	Nyindrou	Austronesian		1.42463	8.01016	0			4200	339.881	0
lif	Limbu	Sino-Tibetan	Indic	1.39522	10.3858	0.0550186	0.826923	13	358000	5387.6	0
lil	Lillooet	Salish	Alaska-Oregon			0	1	5	200	159.6	0
lip	Sekpele	Niger-Congo		1.65851	9.09193	0			23400	54.8462	0
lis	Lisu	Sino-Tibetan	Southeast-Asia				0	2	766000	16450.5	1
lit	Lithuanian	Indo-European	Inner-Asia	2.02644	10.6268		0.65	15	2960000	64856.9	1
liy	Banda-Bambari	Niger-Congo	African-Savannah			0	0.15625	8	183000	25483.9	0
ljp	Lampung	Austronesian	Southeast-Asia	1.50727	8.72086	0	0.3	10	827000	7315.88	0
lkr	Päri	Nilo-Saharan	African-Savannah			0	0.666667	9	28000	251.927	0
lkt	Lakota	Siouan-Catawban	Basin-and-Plains			0.0454545	0.426339	24	6189	22700.1	0
lln	Lele	Afro-Asiatic	African-Savannah			0	0.491667	12	26000	637.388	0
llp	North Efate	Austronesian	Oceania			0	0	1	9500	266.58	0
lml	Hano	Austronesian	Oceania				0.5	2	6500	87.779	1
lmn	Lambadi	Indo-European	Indic			0	0.444444	9	6000000	50420.4	0
lmu	Lamenu	Austronesian	Oceania			0	0	1	850	22.4251	0
lob	Lobi	Niger-Congo	African-Savannah	1.78214	9.03605	0	0.5	1	442000	10049.6	0
log	Logo	Nilo-Saharan	S-Africa			0	0.375	4	210000	8897.1	0
loj	Lou	Austronesian	N-Coast-New-Guinea			0	0.166667	6	1000	29.4094	0
lol	Mongo-Nkundu	Niger-Congo	S-Africa			0	0.5	2	400000	223865	0
los	Loniu	Austronesian	N-Coast-New-Guinea			0	0.204545	11	460	7.27256	0
loy	Lowa	Sino-Tibetan	Indic			0	1	1	7500	1866.22	0
loz	Lozi	Niger-Congo	S-Africa	1.54083	8.21043		0.5	2	694000	41125.7	1
lsi	Lashi	Sino-Tibetan		1.4584	8.51394	0			31800	1758.39	0
lsm	Saamia	Niger-Congo		1.53868	10.4246	0			335000	935.885	0
lti	Leti	Austronesian	Oceania			0	1	4	7500	96.9012	0
lua	Luba-Kasai	Niger-Congo	S-Africa			0.1	1	1	6300000	53998.3	1
lub	Luba-Katanga	Niger-Congo	S-Africa			0	0.666667	3	1510000	151247	0
lue	Luvale	Niger-Congo	S-Africa				0.600238	25	632000	106176	1
lug	Ganda	Niger-Congo	S-Africa			0.152359	0.770833	12	4130000	37395.1	1
lui	Luiseño	Uto-Aztecan	California			0	0.857143	7	35	268.744	0
lun	Lunda	Niger-Congo	S-Africa			0	0.666667	9	628000	131663	0
luo	Luo	Nilo-Saharan	S-Africa	1.8069	9.98715	0	0.583333	12	4410000	10150.1	0
lus	Mizo	Sino-Tibetan	Southeast-Asia	1.47035	8.04184	0	0.181818	11	541750	17290.3	0
lut	Lushootseed	Salish	Alaska-Oregon			0	1	1	60	43.3735	0
lvk	Lavukaleve	Central-Solomons	Oceania			0	0.598855	26	1780	230.905	0
lwm	Laomian	Sino-Tibetan				0	1	2	1600		0
lwo	Luwo	Nilo-Saharan	African-Savannah	1.56672	8.69538	0	1	2	80000	5408.67	0
lww	Lewo	Austronesian	Oceania			0	0.428571	7	2200	224.462	0
lzz	Laz	Kartvelian	Greater-Mesopotamia			0	0.944444	3	32000	4983.8	0
maa	San Jerónimo Tecóatl Mazatec	Otomanguean		1.38751	8.76106	0			21100	168.606	0
mad	Madura	Austronesian	Southeast-Asia	1.45493	8.8927	0	0.597222	3	13600000	30065.5	0
mag	Magahi	Indo-European	Indic			0.00076888	1	2	13000000	25091.2	0
mah	Marshallese	Austronesian	Oceania	1.54803	8.04895		1	1	43900	211.091	1
mai	Maithili	Indo-European	Indic	1.76288	9.11264	0.00572099	0.454545	11	34700000	21747.8	1
maj	Jalapa de Díaz Mazatec	Otomanguean		1.34347	8.682	0			24200	192.878	0
mak	Makasar	Austronesian	Oceania	1.42126	9.5795	0.158103	1	1	1600000	4630.52	0
mal	Malayalam	Dravidian	Indic	1.56506	11.2845		0.575	10	35400313	33462.2	1
mam	Northern Mam	Mayan	Mesoamerica	1.52352	9.36736	0			201000	2548.74	0
maq	Chiquihuitlán Mazatec	Otomanguean	Mesoamerica	1.2754	7.56988	0	0.666667	3	2500	44.7087	0
mar	Marathi	Indo-European	Indic	1.79248	10.3817	0.04012	0.560417	12	68000000	208531	1
mas	Maasai	Nilo-Saharan	S-Africa			0	0.589286	12	1045000	93451.7	0
mau	Huautla Mazatec	Otomanguean	E-North-America	1.19337	8.23942	0	0.8	5	82200	516.188	0
mav	Sateré-Mawé	Tupian		1.40091	8.5669	0			7130	11629.2	0
maw	Mampruli	Niger-Congo	African-Savannah	1.55091	7.86211				220000	5513.94	1
maz	Mazahua Central	Otomanguean	Mesoamerica	1.40112	7.97493	0			350000	1977.37	0
mbb	Western Bukidnon Manobo	Austronesian	Oceania	1.29757	7.70904	0	0.375	8	19000	1345.41	0
mbc	Macushi	Cariban	NE-South-America	1.29041	9.01943	0	0.601961	17	29100	15356	0
mbf	Baba Malay	Creole		1.42471	8.14045	0			15000	81.5442	0
mbh	Mangseng	Austronesian		1.30388	7.40803	0			2500	1139.27	0
mbj	Nadëb	Puinavean	NE-South-America	1.27152	7.92891	0	0.333333	2	300	4132.01	0
mbl	Maxakalí	Maxakalian	SE-South-America	1.22843	8.10728	0	1	1	800	3450.5	0
mbp	Malayo	Chibchan	NE-South-America			0	0.25	2	1920	859.585	0
mbq	Maisin	Austronesian	S-New-Guinea			0	0.75	8	2610	487.997	0
mbs	Sarangani Manobo	Austronesian		1.23238		0			58000	1672.45	0
mbt	Matigsalug Manobo	Austronesian	Oceania	1.33555	7.73192	0			30000	1526.44	0
mca	Maca	Matacoan	SE-South-America	1.39946	8.63588	0			1500	940.634	0
mcb	Machiguenga	Maipurean	NE-South-America	1.25298	10.8435	0	0.333333	3	10100	23915.8	0
mcd	Sharanahua	Panoan	NE-South-America	1.40857	9.93579	0	1	3	453	6480.03	0
mcf	Matsés	Panoan	NE-South-America	1.29162	10.1628	0	0.333333	1	2200	4316.62	0
mch	Maquiritari	Cariban	NE-South-America			0	0.857143	7	5950	52571.1	0
mck	Mbunda	Niger-Congo		1.37476	9.64939	0			291000	34672.5	0
mcn	Masana	Afro-Asiatic	African-Savannah	1.63755	8.90781	0	0.4	5	233000	8911.89	0
mco	Coatlán Mixe	Mixe-Zoquean	Mesoamerica	1.51235	8.81878	0	0.4	5	5000	399.568	0
mcp	Makaa	Niger-Congo	African-Savannah	1.62309		0			80000	8296.94	0
mcq	Ese	Trans-New-Guinea	S-New-Guinea	1.52195	9.87277	0			10000	845.864	0
mcr	Menya	Trans-New-Guinea	Interior-New-Guinea			0	1	1	20000	670.44	0
mcs	Mambai	Niger-Congo	African-Savannah			0	1	3	10000	314.394	0
mcu	Cameroon Mambila	Niger-Congo		1.62137	7.95441	0			30000	1189.87	0
mda	Mada	Niger-Congo	African-Savannah	1.42538	7.50664	0			100000	764.851	0
mdd	Mbum	Niger-Congo	African-Savannah			0	0	6	51100	13907.9	0
mde	Maba	Nilo-Saharan	African-Savannah				0.664062	16	296000	25219.3	1
mdi	Mamvu	Nilo-Saharan	S-Africa			0	0.8	5	60000	9077.1	0
mdj	Mangbetu	Nilo-Saharan	S-Africa			0	0.625	8	620000	29679.1	0
mdm	Mayogo	Niger-Congo	African-Savannah			0	0.4	5	100000	2983.14	0
mdq	Mbole	Niger-Congo	S-Africa			0	1	3	100000	20138	0
mdw	Mbosi	Niger-Congo	African-Savannah			0	0	1	108000	6780.52	0
mdx	Dizi	Afro-Asiatic	Greater-Abyssinia			0.0570236	0.641667	4	21100	2109.1	0
mdy	Male	Afro-Asiatic	Greater-Abyssinia	2.28396	10.5954	0.0663512	1	1	53800	1234.62	0
mec	Mara	Australian	N-Australia			0	0.636364	11	15	2711.77	0
med	Melpa	Trans-New-Guinea	Interior-New-Guinea	1.30365	8.00322	0			130000	2178.48	0
mee	Mengen	Austronesian		1.18623	7.85679	0			8400	2774.24	0
mei	Midob	Nilo-Saharan	African-Savannah			0	0.666667	1	50000	1512.63	0
mej	Meyah	East-Bird’s-Head-Sentani	N-Coast-New-Guinea	1.15171	7.72689	0	0.5	10	14800	6645.25	0
mek	Mekeo	Austronesian	S-New-Guinea	1.36642	8.88632	0	1	2	19000	3166.54	0
men	Mende	Niger-Congo	African-Savannah	1.60273	8.4603		0.439394	11	1499700	28813.8	1
mep	Miriwung	Australian	N-Australia			0	0.666667	3	110	17789.8	0
meq	Merey	Afro-Asiatic		1.28788	7.53076	0			10000	47.2228	0
meu	Motu	Austronesian	S-New-Guinea	1.46022	8.53293	0	0.295455	11	39000	65.6278	0
mev	Mann	Niger-Congo	African-Savannah			0	0.225	10	259000	6774.81	0
mez	Menominee	Algic	E-North-America			0.416667	0.888889	9	39	489.873	0
mfc	Mba	Niger-Congo	S-Africa			0	0.833333	6	36100	7001.66	0
mfe	Morisyen	Creole	S-Africa	1.68111		0.149813			800000	2012.56	0
mfh	Matal	Afro-Asiatic		1.38433	7.91631	0			18000	98.7458	0
mfi	Wandala	Afro-Asiatic	African-Savannah	1.3901	8.17966	0	0.666667	6	43500	1791.68	0
mfq	Moba	Niger-Congo		1.60026	7.68675	0			190800	1861.06	0
mfr	Marithiel	Australian	N-Australia			0.769231	0.5	3	25	544.861	0
mfy	Mayo	Uto-Aztecan	Mesoamerica	1.66254	10.0406	0			40000	29739.7	0
mgd	Moru	Nilo-Saharan	African-Savannah			0	0.625	8	70000	6374.81	0
mge	Mango	Nilo-Saharan	African-Savannah			0	1	1	52200	2637.68	0
mgf	Maklew	South-Central-Papuan	S-New-Guinea			0	0.666667	3	120	3015.03	0
mgh	Makhuwa-Meetto	Niger-Congo		1.71354		0			1348000	65541.9	0
mgl	Maleu-Kilenge	Austronesian	N-Coast-New-Guinea			0	0.285714	7	5200	820.221	0
mgp	Eastern Magar	Sino-Tibetan	Indic			0	0.8	5	555000	5965.81	0
mgr	Mambwe-Lungu	Niger-Congo	S-Africa			0	1	3	674000	24814.6	0
mgu	Mailu	Trans-New-Guinea	S-New-Guinea			0	0.5	2	8500	577.812	0
mgw	Matumbi	Niger-Congo	S-Africa			0	0.666667	6	72000	5944.03	0
mhd	Mbugu	Mixed-language	S-Africa			0	1	1	7000	192.861	0
mhi	Ma'di	Nilo-Saharan	S-Africa	1.645	8.31415	0	0.25	11	314000	8670.78	0
mhj	Mogholi	Altaic	Inner-Asia			0	0.666667	7	200	60.6353	0
mhk	Mungaka	Niger-Congo	African-Savannah			0	0.75	4	50100	410.144	0
mhl	Mauwake	Trans-New-Guinea		1.44427	8.88483	0			2390	206.445	0
mhq	Mandan	Siouan-Catawban	Basin-and-Plains			0	1	11	6	144.53	0
mhr	Eastern Mari	Uralic	Inner-Asia	1.73603	10.4988	0	0.7	10	451000	29095.8	0
mhs	Buru	Austronesian	Oceania			0	0.5	1	33000	7555.76	0
mhu	Digaro-Mishmi	Sino-Tibetan	Indic			0	0.834821	8	9470	1745.42	0
mhx	Maru	Sino-Tibetan	Southeast-Asia	1.30016	8.43278	0	0	6	103500	1204.8	0
mhy	Ma'anyan	Austronesian	Southeast-Asia	1.44845	8.5425	0			150000	3915.16	0
mhz	Mor	Austronesian	N-Coast-New-Guinea			0	1	2	700	246.759	0
mib	Atatláhuca Mixtec	Otomanguean	Mesoamerica	1.38601	7.78687	0			8300	107.228	0
mic	Micmac	Algic	E-North-America	1.57103		0			9290	2217.5	0
mie	Ocotepec Mixtec	Otomanguean	Mesoamerica	1.33295	7.39201	0	0.142857	7	6500	304.647	0
mif	Mofu-Gudur	Afro-Asiatic	African-Savannah	1.29778	7.58319	0	0	3	60000	245.583	0
mig	San Miguel el Grande Mixtec	Otomanguean	Mesoamerica	1.31394	8.92734	0	0.428342	26	14500	254.893	0
mih	Chayuco Mixtec	Otomanguean	Mesoamerica	1.26071	6.89364	0			30000	164.847	0
mik	Mikasuki	Muskogean	E-North-America			0	1	9	400	450.905	0
mil	Peñoles Mixtec	Otomanguean	Mesoamerica	1.14959	8.94328	0	0.333333	9	13400	183.713	0
mim	Alacatlatzala Mixtec	Otomanguean	Mesoamerica			0	1	1	22200	318.441	0
min	Minangkabau	Austronesian	Southeast-Asia	1.33937	8.69533	0	0.0909091	11	5530000	39985.3	0
mio	Pinotepa Nacional Mixtec	Otomanguean	Mesoamerica	1.10516	6.67039	0	0.428571	7	20000	306.522	0
miq	Mískito	Misumalpan	Mesoamerica	1.47374	8.14287		0.518519	9	183000	17791.9	1
mir	Isthmus Mixe	Mixe-Zoquean		1.26294	9.03112	0			20000	184.314	0
mit	Southern Puebla Mixtec	Otomanguean		1.50828	9.21397	0			1330	134.853	0
miy	Ayutla Mixtec	Otomanguean	Mesoamerica			0	0	1	8500	284.052	0
miz	Coatzospan Mixtec	Otomanguean	Mesoamerica	1.43201	8.10381	0	0	1	5000	49.0831	0
mjc	San Juan Colorado Mixtec	Otomanguean	Mesoamerica	1.18455	7.03953	0			13500	235.335	0
mjd	Northwest Maidu	Maiduan	California			0	1	9	4	263.938	0
mjg	Tu	Altaic	Inner-Asia			0	0.424242	11	152000	4163.33	0
mjk	Matukar	Austronesian	N-Coast-New-Guinea			0	1	1	430	2.4321	0
mjw	Karbi	Sino-Tibetan	Indic			0	0.65	10	492000	3643.56	0
mkd	Macedonian	Indo-European	Europe	1.85376	9.34326		0.333333	6	1790000	35061.7	1
mkf	Miya	Afro-Asiatic	African-Savannah			0	0.492308	13	30000	91.7233	0
mkj	Mokilese	Austronesian	Oceania			0	0.365278	18	1050	1.28042	0
mkn	Kupang Malay	Creole		1.32408		0.428571			200000	933.554	1
mks	Silacayoapan Mixtec	Otomanguean	Mesoamerica	1.23309	7.81989	0	0	1	18700	1181.42	0
mky	East Makian	Austronesian	Oceania			0	0.332936	21	20000	157.528	0
mkz	Makasae	Trans-New-Guinea	Oceania			0	0.125	8	70000	3002.87	0
mla	Malo	Austronesian	Oceania			0	0.5	1	4000	180.176	0
mlh	Mape	Trans-New-Guinea		1.54225	9.92496	0			5120	466.861	0
mlm	Mulam	Tai-Kadai	Southeast-Asia			0	0.125	2	86000	980.649	0
mlp	Bargam	Trans-New-Guinea	N-Coast-New-Guinea	1.38849	8.55591	0	1	3	3750	64.9614	0
mlq	Western Maninkakan	Niger-Congo	African-Savannah			0	0.75	4	525300	48000.4	0
mls	Masalit	Nilo-Saharan	African-Savannah			0	1	12	60900	18968.1	0
mlt	Maltese	Afro-Asiatic	Europe	1.8443	10.0293		0.4875	8	300000	313.526	1
mlu	To'abaita	Austronesian	Oceania			0	0	1	12600	108.695	0
mlv	Motlav	Austronesian	Oceania			0	0.464286	7	2200	48.5914	0
mme	Mae	Austronesian	Oceania			0	0	8	1000	85.0505	0
mmn	Mamanwa	Austronesian	Oceania			0	0.166667	6	5150	169.95	0
mmo	Mangga Buang	Austronesian		1.37597	8.58196	0			3000	174.593	0
mmx	Madak	Austronesian		1.24566	8.5583	0			3000	631.331	0
mmy	Migaama	Afro-Asiatic	African-Savannah			0	1	2	20000	1319.5	0
mna	Mbula	Austronesian	N-Coast-New-Guinea	1.45608	8.38384	0	0.5	2	4500	213.42	0
mnb	Muna	Austronesian	Oceania	1.52502	9.953	0	0.666667	12	300000	3780.76	0
mnc	Manchu	Altaic	Inner-Asia			0	0.833333	6	60	27538.6	0
mnf	Mundani	Niger-Congo	African-Savannah	1.7093	8.53622	0	1	1	34000	198.595	0
mnh	Mono	Niger-Congo	African-Savannah	1.30317	7.40456	0			65000	4207.02	0
mni	Meitei	Sino-Tibetan	Southeast-Asia				0.543552	24	1391000	4013.29	1
mnk	Mandinka	Niger-Congo	African-Savannah	1.45423	7.69774		0.5	3	1346000	14872.5	1
mnr	Mono	Uto-Aztecan	Basin-and-Plains			0	0.857143	7	39	566.52	0
mns	Mansi	Uralic	Inner-Asia			0	0.657143	14	2750	6841.1	0
mnw	Mon	Austro-Asiatic	Southeast-Asia			0	0.0227273	11	851000	19088.9	0
mnx	Manikion	East-Bird’s-Head-Sentani	N-Coast-New-Guinea	1.16109	8.16801	0	0.75	4	12000	2698.83	0
mnz	Moni	Trans-New-Guinea	Interior-New-Guinea			0	0.5	2	20000	3235.96	0
moc	Mocoví	Guaykuruan	SE-South-America	1.30649	8.95234	0	0.75	8	4530	20214.3	0
moe	Montagnais	Algic	E-North-America			0	0.625	4	8480	2013	0
mog	Mongondow	Austronesian	Oceania	1.45321	8.60623	0			900000	4783.69	0
moh	Mohawk	Iroquoian	E-North-America			0.0274725	0.7	10	3760	1281.05	0
moj	Monzombo	Niger-Congo	African-Savannah			0	0.5	2	12600	906.054	0
mok	Morori	Trans-New-Guinea	S-New-Guinea			0	0.5	2	50	922.037	0
mop	Mopán Maya	Mayan	Mesoamerica	1.15364	7.59696	0	0.5	2	11800	2247.85	0
mor	Moro	Niger-Congo	African-Savannah	1.55067	9.534	0	0.583333	12	30000	1322.16	0
mos	Mòoré	Niger-Congo	African-Savannah	1.73427	8.4967		0.625	8	5019700	67122.1	1
mov	Mohave	Cochimí-Yuman	Basin-and-Plains			0	0	1	75	735.569	0
mox	Molima	Austronesian		1.35718	8.71113	0			4010	343.729	0
moz	Mukulu	Afro-Asiatic	African-Savannah			0	1	2	12000	331.088	0
mpb	Mullukmulluk	Australian	N-Australia			0	0.607143	7	10	3880.01	0
mpc	Mangarayi	Australian	N-Australia			0	0.658185	24	50	6976.61	0
mpe	Majang	Nilo-Saharan	Greater-Abyssinia			0.0132371	0.857143	7	15300	5571.02	0
mph	Maung	Australian	N-Australia			0	0.643634	23	240	762.235	0
mpj	Martu Wangka	Australian	S-Australia			0	0.2	1	720	100501	0
mpk	Mbara	Afro-Asiatic	African-Savannah			0	0.571429	7	1000	353.089	0
mpm	Yosondúa Mixtec	Otomanguean	Mesoamerica	1.34706	7.03149	0	0.0833333	3	5000	117.486	0
mpq	Matís	Panoan	NE-South-America			0	0.785714	7	240	14.7868	0
mps	Dadibi	Trans-New-Guinea	Interior-New-Guinea	1.22297	7.91669	0			10000	1442.12	0
mpt	Mian	Trans-New-Guinea		1.37142	9.72258	0	0.7	10	1400	2055.46	0
mpx	Misima-Paneati	Austronesian		1.44609	8.38652	0			18000	305.903	0
mqb	Mbuko	Afro-Asiatic		1.40887	7.68825	0			13000	67.976	0
mqf	Momuna	Somahai	S-New-Guinea			0	1	2	2000	3534.89	0
mqj	Mamasa	Austronesian	Oceania	1.40543	9.46702	0			100000	2594.77	0
mqs	West Makian	West-Papuan	Oceania			0	0.518519	9	12000	280.534	0
mqy	Manggarai	Austronesian	Oceania	1.603	8.75725	0	0.166667	6	500000	5319.21	0
mra	Mlabri	Austro-Asiatic	Southeast-Asia			0	0.166667	2	324	591.218	0
mrc	Maricopa	Cochimí-Yuman	Basin-and-Plains			0	0.749901	24	160	275.818	0
mrg	Miri	Sino-Tibetan	Indic			0	0.892857	4.5	571000		0
mrh	Mara Chin	Sino-Tibetan	Southeast-Asia			0	0.166667	6	42000	2497.62	0
mri	Maori	Austronesian	Oceania	1.41477	7.21908	0	0.194136	27	60000	31776	0
mrq	North Marquesan	Austronesian	Oceania			0	0.2	5	3400	588.945	0
mrt	Marghi Central	Afro-Asiatic	African-Savannah			0	0.553571	14	158000	8891	0
mrw	Maranao	Austronesian	Oceania	1.45876	7.77746	0			776000	5357.11	0
mrz	Marind	Trans-New-Guinea	S-New-Guinea			0	0.603205	13	7000	13986.2	0
msb	Masbatenyo	Austronesian		1.53535		0.416667			350000	3195.25	1
msj	Ma	Niger-Congo	S-Africa			0	1	3	4700	1258.3	0
msk	Mansaka	Austronesian		1.26552		0			57800	3672.04	0
msm	Agusan Manobo	Austronesian		1.39575	7.93662	0			60000	9512.8	0
mso	Mombum	Trans-New-Guinea	S-New-Guinea			0	1	1	250	712.653	0
msu	Musom	Austronesian	N-Coast-New-Guinea			0	0.5	4	200	153.67	0
msy	Aruamu	Ramu-Lower-Sepik	N-Coast-New-Guinea	1.35952	9.12075	0	1	2	8000	437.795	0
mta	Cotabato Manobo	Austronesian		1.28686	7.6673	0			30000	1446.29	0
mte	Mono	Austronesian	Oceania			0	0.5	4	3340	410.047	0
mtg	Una	Trans-New-Guinea	Interior-New-Guinea			0	0.666176	17	4000	2134.16	0
mti	Maiwa	Trans-New-Guinea		1.58537	8.8169	0			1400	1042.72	0
mtj	Moskona	East-Bird’s-Head-Sentani	N-Coast-New-Guinea	1.22476	7.64355	0			8000	4421.04	0
mto	Totontepec Mixe	Mixe-Zoquean	Mesoamerica	1.107	8.18402	0			5200	438.091	0
mtp	Wichí Lhamtés Nocten	Matacoan		1.30733	8.50807	0			1910	7592.23	0
mua	Mundang	Niger-Congo	African-Savannah			0	0.464286	7	235700	6571.22	0
mug	Musgu	Afro-Asiatic	African-Savannah			0	0.333333	9	85900	5362.38	0
muh	Mündü	Niger-Congo	African-Savannah	1.29311	7.41848	0			25800	4573.37	0
mur	Murle	Nilo-Saharan	African-Savannah	1.62148	8.93308	0	0.647917	16	60200	14657.9	0
mus	Muskogee	Muskogean	E-North-America			0	1	5	4300	594.19	0
mux	Mbo-Ung	Trans-New-Guinea		1.23205	9.16522	0			40900	620.672	0
muy	Muyang	Afro-Asiatic		1.38852	8.26952	0			30000	117.299	0
muz	Mursi	Nilo-Saharan	Greater-Abyssinia			0.00457974	0.857143	7	3280	2115.52	0
mva	Manam	Austronesian	N-Coast-New-Guinea	1.34011	8.76401	0	0.529762	14	7950	87.4294	0
mvf	Peripheral Mongolian	Altaic	Inner-Asia			0	1	4	3380000	991086	0
mvn	Minaveha	Austronesian	S-New-Guinea	1.34101		0	1	1	2300	83.6765	0
mvp	Duri	Austronesian		1.42322	9.14772	0			95000	737.069	0
mwe	Mwera	Niger-Congo	S-Africa			0	0.96875	8	469000	15515.2	0
mwf	Murrinh-Patha	Australian	N-Australia		7.83234	0	0.625	2	1430	4241.11	0
mwm	Sar	Nilo-Saharan		1.50958					183000	8486.64	1
mwp	Kala Lagaw Ya	Australian	N-Australia			0	0.875	1	930	810.998	0
mwq	Mün Chin	Sino-Tibetan		1.25574	7.44324	0			30000	7551.78	0
mwv	Mentawai	Austronesian	Southeast-Asia	1.36462	9.04052	0	1	1	58000	6090.05	0
mww	Hmong Daw	Hmong-Mien	Southeast-Asia	1.25391	7.72666	0	0.25	1	435400	23057.3	0
mxb	Tezoatlán Mixtec	Otomanguean		1.27253	7.93852	0			6200	139.182	0
mxj	Miju-Mishmi	Sino-Tibetan	Indic			0	1	2	18200	3693.79	0
mxk	Monumbo	Torricelli	N-Coast-New-Guinea			0	0.625	2	410	20.9138	0
mxp	Tlahuitoltepec Mixe	Mixe-Zoquean	Mesoamerica	1.48005	8.65148	0	1	1	5000	194.007	0
mxq	Juquila Mixe	Mixe-Zoquean		1.50709	9.02763	0			8000	301.968	0
mxt	Jamiltepec Mixtec	Otomanguean	Mesoamerica	1.29362	7.34444	0	0	2	10000	112.754	0
mxu	Mada	Afro-Asiatic	African-Savannah			0	0	2	17000	50.4547	0
mxx	Mahou	Niger-Congo	African-Savannah			0	0	10	169000	8186	0
mya	Burmese	Sino-Tibetan	Southeast-Asia	1.25825		0.233233	0.334474	24	32300000	214757	1
myb	Mbay	Nilo-Saharan	African-Savannah	1.75561	8.84303	0	0.8125	8	88300	4252.73	0
mye	Myene	Niger-Congo	S-Africa			0	0	1	46700	16477.2	0
myk	Mamara Senoufo	Niger-Congo		1.49732	7.69062	0			738000	15588.4	0
mym	Me'en	Nilo-Saharan	Greater-Abyssinia			0.0400509	0.875	8	80000	9196.88	0
myp	Pirahã	Muran	NE-South-America			0	0.52236	23	360	2319.27	0
myu	Mundurukú	Tupian	NE-South-America	1.45192	9.10786	0	0.75	3	10100	43579.6	0
myv	Erzya	Uralic	Inner-Asia	1.7585	10.6491	0	0.9	10	614000	8190.95	0
myw	Muyuw	Austronesian	S-New-Guinea	1.52063	9.6532	0			6000	955.323	0
myx	Masaba	Niger-Congo		1.50494	10.1509	0			1120000	2028.57	0
myy	Macuna	Tucanoan	NE-South-America	1.27068	8.96871	0			1110	2414.37	0
mzb	Tumzabt	Afro-Asiatic	N-Africa			0	1	1	70000	8713.58	0
mzh	Wichí Lhamtés Güisnay	Matacoan		1.43045	8.60435	0	0.446429	25	15000	11392	0
mzk	Nigeria Mambila	Niger-Congo	African-Savannah	1.47029	7.66921	0			99000	1774.54	0
mzl	Mazatlán Mixe	Mixe-Zoquean		1.19074	8.43871	0			19200	1052.53	0
mzm	Mumuye	Niger-Congo	African-Savannah	1.29309	7.10596	0	0.143939	11	400000	6160.46	0
mzn	Mazanderani	Indo-European	Greater-Mesopotamia			0	0.5	2	3270000	25547.3	0
mzp	Movima	Language-isolate	NE-South-America			0	0.333333	3	1450	2962.07	0
mzw	Deg	Niger-Congo		1.65375	7.90597	0			26400	2760.36	0
mzz	Maiadomu	Austronesian		1.38403	9.06575	0			730	131.17	0
nab	Southern Nambikuára	Nambiquaran	NE-South-America	0.990492	11.748	0	0.871429	10	1150	21524.7	0
naf	Nabak	Trans-New-Guinea	N-Coast-New-Guinea	1.46864	9.86675	0	0.740741	9	16000	357.513	0
nag	Naga Pidgin	Creole	Southeast-Asia				0.5	1	30000	435.124	1
nak	Nakanai	Austronesian	N-Coast-New-Guinea	1.14812	7.4108	0	0.493056	12	13000	1169.74	0
nal	Nalik	Austronesian	N-Coast-New-Guinea			0	0	2	5140	287.849	0
nam	Nangikurrunggurr	Australian	N-Australia			0	0.9	3.5	220	10857.4	0
nan	Min Nan Chinese	Sino-Tibetan	Southeast-Asia	1.58247	8.64503				40700000	83308.8	1
naq	Nama	Khoisan	S-Africa	1.67934	8.73351	0	0.396032	24	251100	139926	0
nas	Naasioi	South-Bougainville	Oceania	1.41834	10.3471	0	0.714286	7	20000	894.227	0
nau	Nauruan	Austronesian	Oceania			0.0970874	1	1	6000	18.2606	1
nav	Navajo	Eyak-Athabaskan	Basin-and-Plains			0	0.506579	19	149000	59896.7	0
nbc	Chang Naga	Sino-Tibetan	Southeast-Asia			0	0.666667	9	60900	212.457	0
nbi	Mao Naga	Sino-Tibetan	Southeast-Asia			0	0.535714	7	81000	716.23	0
nbj	Ngarinman	Australian	N-Australia			0	0.75	4	170	18234	0
nbl	Ndebele	Niger-Congo	S-Africa	1.70996	11.6906	0.562249	0.7	10	640000	1774.36	1
nbm	Ngbaka Ma'bo	Niger-Congo	S-Africa			0	0.375	2	99000	8107.44	0
nbq	Nggem	Trans-New-Guinea		1.2735	8.93875	0			4400	1036.11	0
nca	Iyo	Trans-New-Guinea	N-Coast-New-Guinea	1.3827	9.14843	0			6900	474.374	0
ncb	Central Nicobarese	Austro-Asiatic	Southeast-Asia			0	0.333333	3	10100	360.134	0
nce	Yale	Language-isolate	N-Coast-New-Guinea			0	0.833333	6	600	480.987	0
ncg	Nisga'a	Tsimshian	Alaska-Oregon			0.635593	0.142857	10	920	211.346	0
nch	Central Huasteca Nahuatl	Uto-Aztecan		1.31816	8.85249	0			200000	2320.68	0
ncj	Northern Puebla Nahuatl	Uto-Aztecan	Mesoamerica	1.32977	8.62717	0	0.8	5	60000	375.444	0
nck	Nakara	Australian	N-Australia			0	0.583333	3	88	247.386	0
ncl	Michoacán Nahuatl	Uto-Aztecan	Mesoamerica	1.41322	8.85044	0	0.625	8	3000	371.53	0
ncu	Chumburung	Niger-Congo	African-Savannah	1.27	7.75409	0			69000	1846.55	0
nde	Ndebele	Niger-Congo		1.70957	11.6863				1567000	87062.9	1
ndi	Samba Leko	Niger-Congo	African-Savannah			0	0	1	62000	2206.57	0
ndo	Ndonga	Niger-Congo	S-Africa	1.58418	9.72167	0	0.583333	12	1070000	55071	0
ndp	Ndo	Nilo-Saharan		1.53186	9.32808	0			133800	2182.07	0
nds	Low Saxon	Indo-European	Europe	1.72642	9.00278	0			1000		0
ndt	Ndunga	Niger-Congo	S-Africa			0	0.5	6	2500	205.8	0
ndv	Ndut	Niger-Congo	African-Savannah			0	0.571429	7	38600	79.3754	0
neb	Toura	Niger-Congo	African-Savannah	1.51224	8.20064	0			38500	2272.73	0
nee	Kumak	Austronesian	Oceania			0	0.25	1	950	864.42	0
new	Newar	Sino-Tibetan	Indic			0.0364816	0.64375	9	839000	426.093	0
nez	Nez Perce	Sahaptian	Basin-and-Plains			0	0.6725	20	200	3168.05	0
nfr	Nafaanra	Niger-Congo	African-Savannah	1.52357	7.37958	0			61000	1620.06	0
nga	Ngbaka	Niger-Congo	S-Africa			0	0.5	2	1013650	28904.6	0
ngi	Ngizim	Afro-Asiatic	African-Savannah			0	0.444444	9	80000	2357.35	0
ngk	Ngalkbun	Australian	N-Australia			0	1	4	20	15681.8	0
ngo	Ngoni	Niger-Congo	S-Africa			0	0.666667	6	223000	21264.8	0
ngu	Guerrero Nahuatl	Uto-Aztecan		1.32466		0			150000	8755.55	0
nhe	Eastern Huasteca Nahuatl	Uto-Aztecan		1.31291	8.86965	0	0.625	8	410000	4559.83	0
nhg	Tetelcingo Nahuatl	Uto-Aztecan	Mesoamerica	1.54155	9.29096	0	0.455952	21	3500	94.5357	0
nhi	Tenango Nahuatl	Uto-Aztecan		1.44317	9.29508	0			17100	147.833	0
nhn	Central Nahuatl	Uto-Aztecan	Mesoamerica			0	1	1	40000	990.275	0
nhr	Naro	Khoisan	S-Africa	1.48247		0.5			14000	58640.9	1
nhu	Noone	Niger-Congo	African-Savannah	1.52081	8.07499	0	0.444444	9	25000	296.305	0
nhw	Western Huasteca Nahuatl	Uto-Aztecan	Mesoamerica	1.29938	8.88888	0			400000	2812.76	0
nhx	Isthmus-Mecayapan Nahuatl	Uto-Aztecan	Mesoamerica			0	1	2	20000	666.86	0
nhy	Northern Oaxaca Nahuatl	Uto-Aztecan		1.39742	9.07719	0			9000	154.602	0
nia	Nias	Austronesian	Southeast-Asia	1.54041	8.74414	0	0.616667	10	770000	5246.59	0
nif	Nek	Trans-New-Guinea		1.47028	9.75124	0			1500	55.5637	0
nih	Nyiha	Niger-Congo	S-Africa			0	1	2	662000	6226.78	0
nii	Nii	Trans-New-Guinea	Interior-New-Guinea	1.35341	7.76859	0			12000	414.041	0
nij	Ngaju	Austronesian	Southeast-Asia	1.50835	8.55153				890000	31470.9	1
nim	Nilamba	Niger-Congo		1.75803	11.0622	0			455000	6763.6	0
nin	Ninzo	Niger-Congo		1.51039	7.39489	0			35000	390.155	0
nio	Nganasan	Uralic	Inner-Asia			0	0.666667	9	500	23240.6	0
nir	Nimboran	Nimboran	N-Coast-New-Guinea			0	0.5	5	2000	332.929	0
nit	Southeastern Kolami	Dravidian				0	0.646154	13	10000	1045.3	0
niu	Niue	Austronesian	Oceania				0.166667	12	7950	266.185	1
niv	Gilyak	Language-isolate	N-Coast-Asia			0	0.696081	24	690	8086.6	0
niy	Ngiti	Nilo-Saharan	S-Africa			0	0.502193	19	100000	581.159	0
njb	Nocte Naga	Sino-Tibetan	Southeast-Asia			0	1	5	35000	1251.99	0
njh	Lotha Naga	Sino-Tibetan	Southeast-Asia			0	0.785714	7	148000	741.507	0
njm	Angami Naga	Sino-Tibetan	Southeast-Asia	1.63012	9.08489				125000	2004.66	1
njo	Ao Naga	Sino-Tibetan	Southeast-Asia			0	0.681818	11	232000	1429.07	0
nju	Ngadjunmaya	Australian	S-Australia			0	0.666667	6	10	72951.2	0
nko	Nkonya	Niger-Congo	African-Savannah	1.55932		0	0.5625	8	28000	194.544	0
nkr	Nukuoro	Austronesian	Oceania			0	1	1	860	0.605305	0
nlc	Nalca	Trans-New-Guinea		1.3631	9.20372	0			11100	1387.78	0
nld	Dutch	Indo-European	Europe	1.69064	8.75377		0.330729	16	21220000	90175.3	1
nlg	Gela	Austronesian	Oceania			0	0.25	4	11900	412.711	0
nll	Nihali	Language-isolate				0	0.478571	5	2000	382.129	0
nmd	Ndumu	Niger-Congo	S-Africa			0	0.4	5	4310	352.173	0
nmf	Tangkhul Naga	Sino-Tibetan	Southeast-Asia			0	0.9375	8	125000	2762.52	0
nmm	Manangba	Sino-Tibetan	Indic			0	1	1	3740	777.116	0
nmn	!Xóõ	Khoisan	S-Africa			0	1	1	4200	90000.5	0
nmu	Northeast Maidu	Maiduan	Basin-and-Plains			0	0.779762	14	2	14.1305	0
nmz	Nawdm	Niger-Congo		1.62279	8.76329	0			146000	6105.9	0
nnb	Nande	Niger-Congo	S-Africa	1.53401	10.5664	0	1	2	903000	10230.1	0
nnh	Ngiemboon	Niger-Congo	African-Savannah	1.66724	8.93192	0			250000	224.371	0
nni	North Nuaulu	Austronesian	Oceania			0	0.454545	11	500	73.2304	0
nnk	Nankina	Trans-New-Guinea	N-Coast-New-Guinea			0	0.5	2	2500	177.307	0
nnm	Namia	Sepik	N-Coast-New-Guinea			0	0.375	8	6000	721.901	0
nnw	Southern Nuni	Niger-Congo		1.43653	7.17362	0			168000	13187.3	0
noa	Woun Meu	Chocoan	Andean	1.50605	9.84666	0	1	6	6000	13659.3	0
nog	Nogai	Altaic	Inner-Asia			0	1	6	90000	2687.74	0
nop	Numanggang	Trans-New-Guinea		1.54974	10.0981	0			2260	122.263	0
not	Nomatsiguenga	Maipurean	Andean	1.42273	10.2045	0			6500	3215.67	0
nou	Ewage-Notu	Trans-New-Guinea	S-New-Guinea	1.32034	7.89166	0			12900	674.882	0
npa	Nar Phu	Sino-Tibetan	Indic			0	0.708333	8	800	385.461	0
npl	Nahuatl, Southeastern Puebla	Uto-Aztecan		1.47921	9.26574	0			92000	1295.72	0
npy	Napu	Austronesian	Oceania	1.46008	9.00528	0			6000	910.276	0
nrb	Nara	Nilo-Saharan	Greater-Abyssinia			0	0.607143	7	81400	1931.15	0
nri	Chokri Naga	Sino-Tibetan				0	0.333333	6	24000	464.981	0
nrz	Lala	Austronesian	S-New-Guinea			0	0.666667	6	3000	694.824	0
nse	Nsenga	Niger-Congo	S-Africa			0	0.666667	3	752100	38535	0
nsm	Sumi Naga	Sino-Tibetan	Southeast-Asia			0	0.796296	9	242000	1992.88	0
nsn	Nehan	Austronesian	Oceania	1.40394	8.99383	0	0.666667	3	6500	35.1396	0
nso	Northern Sotho	Niger-Congo	S-Africa	1.55925	7.96245	0.662734	0.666667	6	4090000	78922.9	1
nss	Nali	Austronesian		1.38979	8.56067	0			1800	139.237	0
nst	Tase Naga	Sino-Tibetan	Southeast-Asia			0	1	1.5	100400	4818.72	0
nsz	Nisenan	Maiduan	California			0	0.833333	6	1		0
ntj	Ngaanyatjarra	Australian	S-Australia			0	1	4	990	60507.2	0
ntm	Nateni	Niger-Congo	African-Savannah			0	1	1	66000	909.25	0
nto	Ntomba	Niger-Congo	S-Africa			0	1	1	100000	12632.5	0
ntp	Northern Tepehuan	Uto-Aztecan	Mesoamerica	1.30165	9.60028	0	0.833333	12	6200	3307.87	0
ntr	Delo	Niger-Congo		1.37834	7.79226	0			16300	758.945	0
num	Niuafo'ou	Austronesian	Oceania			0.5	0	3	690	53.1062	0
nun	Nung	Sino-Tibetan	Southeast-Asia			0	0.333333	1	790	1152.61	0
nup	Nupe-Nupe-Tako	Niger-Congo	African-Savannah			0.2	0.190476	7	800000	16163.6	1
nus	Nuer	Nilo-Saharan	African-Savannah	1.6473	8.37591	0.00125263	0.625	8	804900	95486.8	0
nut	Nung	Tai-Kadai	Southeast-Asia			0	0.025	10	856000	12264.6	0
nux	Mehek	Sepik	N-Coast-New-Guinea			0	1	2	6300	62.3715	0
nuy	Nunggubuyu	Australian	N-Australia			0	0.609848	22	360	2773.42	0
nvm	Namiae	Trans-New-Guinea		1.36961	8.32858	0			1200	67.3501	0
nwb	Nyabwa	Niger-Congo		1.4582	8.65065	0			42700	4082.64	0
nwi	Southwest Tanna	Austronesian	Oceania	1.38709	8.82594	0			5000	150.343	0
nxg	Ngad'a	Austronesian	Oceania			0	0	8	60000	818.089	0
nya	Nyanja	Niger-Congo	S-Africa	1.5958	10.0924		0.857143	7	8402000	132570	1
nyf	Giryama	Niger-Congo		1.65048	10.0165	0			623000	12620.2	0
nyh	Nyigina	Australian	N-Australia			0	0.625	4	50	19241.2	0
nyi	Ama	Nilo-Saharan	African-Savannah			0	0.5	6	70000	727.038	0
nyj	Nyanga	Niger-Congo	S-Africa			0	0.75	1	150000	6685.96	0
nym	Nyamwezi	Niger-Congo	S-Africa			0	0.7	10	980000	60360.8	0
nyn	Nyankore	Niger-Congo	S-Africa	1.65119	11.0214	0	0.75	8	2330000	16900.4	0
nyo	Nyoro	Niger-Congo	S-Africa	1.64215	10.8818	0	1	3	667000	12586.9	0
nyy	Nyakyusa-Ngonde	Niger-Congo		1.57016	10.7495	0			1105000	5146.58	0
nzk	Nzakara	Niger-Congo	African-Savannah			0	0.666667	6	50000	21639.3	0
nzm	Zeme Naga	Sino-Tibetan	Southeast-Asia			0	0.166667	6	72800	258.854	0
oaa	Orok	Altaic	N-Coast-Asia			0	0.885714	7	64	3009.9	0
obo	Obo Manobo	Austronesian		1.25297	8.0344	0			60000	726.582	0
oci	Occitan	Indo-European	Europe				0.75	1	2043810	194319	1
ocu	Atzingo Matlatzinca	Otomanguean	Mesoamerica			0	0.7	10	75	48.5424	0
ogo	Khana	Niger-Congo	African-Savannah			0	0.378788	11	200000	183.055	0
ogu	Ogbronuagum	Niger-Congo	African-Savannah			0	0.555556	9	12000	108.182	0
ojs	Severn Ojibwa	Algic	E-North-America	2.22115	10.6866	0	1	1	10500	1739.83	0
oka	Okanagan	Salish	Basin-and-Plains			0	1	2	510	4445.58	0
okv	Orokaiva	Trans-New-Guinea		1.40575	8.03101	0	0.8	5	35000	1592.97	0
old	Mochi	Niger-Congo		1.76545	10.43	0	1	1	597000	973.281	0
oma	Omaha-Ponca	Siouan-Catawban	Basin-and-Plains			0	1	3	85	814.991	0
omb	East Ambae	Austronesian	Oceania			0	0.190476	7	5000	206.552	0
omw	South Tairora	Trans-New-Guinea		1.17711	9.58518	0			7000	330.055	0
one	Oneida	Iroquoian	E-North-America			0	0.555357	26	250	832.735	0
ong	Olo	Torricelli	N-Coast-New-Guinea	1.23582	7.97147	0	0.625	8	13700	1132.16	0
ons	Ono	Trans-New-Guinea	N-Coast-New-Guinea			0.0909091	0.4375	4	5500	303.503	0
ood	Tohono O'odham	Uto-Aztecan	Basin-and-Plains	1.51013	7.87855	0	0.6375	11.5	9600	15528	0
oon	Önge	Andamanese	Southeast-Asia			0	0.78125	8	94	703.099	0
opm	Oksapmin	Trans-New-Guinea	Interior-New-Guinea	1.40817	9.17635	0	0.666667	6	8000	646.387	0
osa	Osage	Siouan-Catawban	E-North-America			0	0.222222	9	5	1294.72	0
oss	Osetin	Indo-European	Greater-Mesopotamia	1.74132	9.99935	0	0.625	10	615000	4441.48	0
ote	Mezquital Otomi	Otomanguean	Mesoamerica	1.45522	8.30682	0	0.400893	16	100000	1607.67	0
otm	Eastern Highland Otomi	Otomanguean	Mesoamerica	1.4548	8.19014	0	0.125	1	49300	319.017	0
otn	Tenango Otomi	Otomanguean		1.29766	8.38922	0			10000	416.652	0
otr	Otoro	Niger-Congo	African-Savannah			0	1	4	10000	169.41	0
ots	Estado de México Otomi	Otomanguean	Mesoamerica	1.41621	8.46363	0			10000	315.764	0
otw	Ottawa	Algic				0	0.533333	12	27100	2371.41	0
otz	Ixtenco Otomi	Otomanguean	Mesoamerica			0	1	1	740	150.988	0
oym	Wayampi	Tupian	NE-South-America			0	0.6	5	1180	16715.1	0
ozm	Koonzime	Niger-Congo		1.6245	8.60947	0			30000	7952.82	0
pab	Parecís	Maipurean	NE-South-America	1.30517	9.45197	0	0	1	1290	8617.29	0
pac	Pacoh	Austro-Asiatic	Southeast-Asia			0	1	1	29200	1802.71	0
pad	Paumarí	Arauan	NE-South-America	1.19872	9.57876	0	0.575794	21	870	7116.04	0
pag	Pangasinan	Austronesian	Oceania	1.54688	8.74219		0.535714	7	1160000	1209.24	1
pah	Tenharim	Tupian		1.28582	8.29412	0			790	6196.95	0
pam	Pampangan	Austronesian	Oceania	1.49884	8.64283		0.75	4	1900000	3297.45	1
pan	Eastern Panjabi	Indo-European	Indic	1.73493	8.94727		0.578571	21	27100000	50513.5	1
pao	Northern Paiute	Uto-Aztecan	Basin-and-Plains			0	0.462121	11	1630	5505.76	0
pap	Papiamentu	Creole	NE-South-America	1.58726	7.85856	0.058846			239400	922.522	1
par	Panamint	Uto-Aztecan	Basin-and-Plains			0	0.472727	11	20	148.136	0
pau	Palauan	Austronesian	Oceania				0.442187	16	14800	456.63	1
pav	Pakaásnovos	Chapacuran	NE-South-America			0	0.268727	26	1930	3723.42	0
paw	Pawnee	Caddoan	Basin-and-Plains			0	0.863636	11	20	100.767	0
pay	Pech	Chibchan	Mesoamerica			0	0.75	3	990	1255.01	0
pbb	Páez	Paezan	NE-South-America	1.52223	10.6257	0	0.795455	11	77400	10662.5	0
pbc	Patamona	Cariban		1.39362	8.67609	0			4700	10727.5	0
pbi	Parkwa	Afro-Asiatic	African-Savannah	1.33416	8.18106	0	0.5	2	30000	55.7974	0
pbl	Mak	Niger-Congo		1.47148	8.29295	0			5690	139.002	0
pbr	Pangwa	Niger-Congo	S-Africa			0	1	1	95000	3954.77	0
pbs	Central Pame	Otomanguean	Mesoamerica			0	0.6	5	4350	1901.31	0
pcc	Bouyei	Tai-Kadai	Southeast-Asia			0	0	3	2649100	25796.6	0
pdt	Plautdietsch	Indo-European	Europe	1.74159	8.74434	0			84900	20890.9	0
peh	Bonan	Altaic	Inner-Asia			0	0.8	5	6000	1755.4	0
pei	Chichimeca-Jonaz	Otomanguean	Mesoamerica			0	0.5	2	200	179.357	0
pes	Western Farsi	Indo-European	Greater-Mesopotamia	1.88893	9.28466		0.524176	26	22472000	706338	1
pia	Pima Bajo	Uto-Aztecan	Mesoamerica			0	0.722222	9	1000	1849.25	0
pib	Yine	Maipurean		1.56229	10.0104	0	0.666667	6	4000	3421.23	0
pid	Piaroa	Sálivan	NE-South-America			0	0.75	8	12280	53405.3	0
pif	Pingelapese	Austronesian	Oceania			0	1	1	2500	2.50883	0
pio	Piapoco	Maipurean	NE-South-America	1.24714	9.82358	0			6380	20744.4	0
pip	Pero	Afro-Asiatic	African-Savannah			0	0.5625	8	25000	669.381	0
pir	Piratapuyo	Tucanoan	NE-South-America	1.23568	9.14692	0			1070	647.571	0
pis	Pijin	Creole		1.25183	7.18255	0.926373			24400	57.4887	1
piv	Pileni	Austronesian	Oceania			0	0.2	1	1660	17.4242	0
pjt	Pitjantjatjara	Australian	S-Australia			0.158228	0.525758	11	2120	336427	0
pkb	Upper Pokomo	Niger-Congo		1.59004	10.0035	0			63000	2305.45	0
pko	Pökoot	Nilo-Saharan	S-Africa			0	0.777778	9	334400	21576.6	0
plg	Pilagá	Guaykuruan	SE-South-America	1.29301	8.71363	0	0.7	10	4000	36555.3	0
plh	Paulohi	Austronesian	Oceania			0	0.472222	9	50	5.77551	0
plo	Oluta Popoluca	Mixe-Zoquean	Mesoamerica			0	0.666667	1	100	45.9983	0
pls	San Marcos Tlalcoyalco Popoloca	Otomanguean		1.35127	8.02394	0			5000	90.0007	0
plt	Plateau Malagasy	Austronesian		1.43386	9.04077		0.308774	27	7520000	134715	1
plu	Palikúr	Maipurean	NE-South-America			0	0.466667	10	1420	2197.86	0
plw	Brooke's Point Palawano	Austronesian		1.4758	8.77775	0			14400	976.915	0
pma	Paama	Austronesian	Oceania			0	0.529762	21	6000	57.4313	0
pmf	Pamona	Austronesian		1.22052	8.0495	0			106000	13703.3	0
pmj	Southern Pumi	Sino-Tibetan				0	0.714286	7	19000	3907.94	0
pne	Western Penan	Austronesian		1.34322	7.52128	0			3455	1207.98	0
png	Pongu	Niger-Congo	African-Savannah			0	0	1	30000	1493.84	0
pnw	Panytyima	Australian	S-Australia			0	0.833333	5	50	7672.13	0
poe	San Juan Atzingo Popoloca	Otomanguean	Mesoamerica	1.22175	7.69065	0	1	2	5000	158.297	0
poh	Eastern Pokomchí	Mayan		1.24347	8.00633	0			42200	313.333	0
poi	Highland Popoluca	Mixe-Zoquean	Mesoamerica	1.3596	8.68939	0	0.833333	6	30000	820.255	0
pol	Polish	Indo-European	Europe	1.93973	10.2087	0.0111015	0.529762	14	37794600	312245	1
pom	Southeastern Pomo	Pomoan	California			0	0.704762	20	5	19.3067	0
pon	Pohnpeian	Austronesian	Oceania				0.409091	11	29000	357.488	1
poo	Central Pomo	Pomoan	California			0	0.266667	2	4	153.112	0
por	Portuguese	Indo-European	Europe	1.77391	9.11948	0.0486202	0.453125	16	173000000	6.87177e+06	1
pos	Sayula Popoluca	Mixe-Zoquean	Mesoamerica			0	0	1	4000	70.9834	0
pot	Potawatomi	Algic	E-North-America		10.6415	0	0	1	1300	1158.6	0
poy	Pogolo	Niger-Congo	S-Africa			0	1	1	185000	5346.55	0
ppk	Uma	Austronesian	Oceania	1.50552	9.51338	0	0.625	2	20000	2225.08	0
ppl	Pipil	Uto-Aztecan	Mesoamerica			0.615385	0.507563	17	20	4019.9	0
ppo	Folopa	Trans-New-Guinea	Interior-New-Guinea	1.27222	9.22898	0	0.666667	6	3000	2902.39	0
pqa	Pa'a	Afro-Asiatic	African-Savannah			0	0.5	8	8000	386.543	0
pqm	Malecite-Passamaquoddy	Algic	E-North-America			0	0.576667	15	2060	1084.51	0
pri	Paicî	Austronesian		1.41012	7.60916	0			5500	2325.63	0
prk	Parauk	Austro-Asiatic	Southeast-Asia	1.31422	7.52948				1188000	16701.5	1
prn	Prasuni	Indo-European	Indic			0	0.5	4	1000	700.95	0
prs	Eastern Farsi	Indo-European	Inner-Asia	1.8746	9.08838		1	1	5600000	138888	1
prx	Purik	Sino-Tibetan	Indic			0	0.857143	7	37700	6083.97	0
psa	Asue Awyu	Trans-New-Guinea	Interior-New-Guinea			0	1	1	6500	3613.89	0
pse	Pasemah	Austronesian		1.39424	8.59244	0			2350000	22106	0
pss	Kaulong	Austronesian	N-Coast-New-Guinea			0	0.2	5	4000	987.264	0
pst	Central Pashto	Indo-European	Inner-Asia			0	0.598077	13	7920000	35745.3	0
psw	Port Sandwich	Austronesian	Oceania			0	0.5	4	1200	66.0804	0
ptp	Patep	Austronesian	Interior-New-Guinea	1.37871	7.28712	0			1700	123.072	0
ptu	Bambam	Austronesian	Oceania	1.44089	9.22046	0			22000	824.314	0
pua	Western Highland Purepecha	Tarascan		1.4914	10.0907	0			135000	7978.64	0
pue	Puelche	Language-isolate	SE-South-America			0	0.833333	6	5		0
puw	Puluwatese	Austronesian	Oceania			0	0.3	10	1360	6.8766	0
pwa	Pawaia	Trans-New-Guinea	Interior-New-Guinea			0	0.4	5	4000	4339.78	0
pwg	Gapapaiwa	Austronesian	S-New-Guinea	1.37647	8.52974	0	0.5	3	3000	311.297	0
pwn	Paiwan	Austronesian	Southeast-Asia			0	0.525518	23	66100	2049.72	0
pww	Pwo Northern Karen	Sino-Tibetan	Southeast-Asia	1.33382	7.3378	0			60000	2339.29	0
pym	Fyam	Niger-Congo	African-Savannah			0	0.545455	11	3000	256.669	0
qub	Huallaga Huánuco Quechua	Quechuan	Andean	1.53952	11.609	0			40000	4302.98	0
quc	Central Quiché	Mayan		1.40335	8.14979	0			1900000	3342.31	0
quf	Lambayeque Quechua	Quechuan		1.35283	10.6962	0			20000	7660.22	0
quh	South Bolivian Quechua	Quechuan	Andean	1.43942	11.283	0	0.166667	3	3635000	183332	0
qui	Quileute	Chimakuan	Alaska-Oregon			0	0.681818	11	10	64.4881	0
qul	North Bolivian Quechua	Quechuan		1.41591	11.2429				116000	11566.1	1
qum	Sipacapense	Mayan	Mesoamerica			0	0.444444	9	8000	24.5441	0
qup	Southern Pastaza Quechua	Quechuan		1.2786	10.4882	0			1550	9897.67	0
quw	Tena Lowland Quichua	Quechuan		1.4523	10.4586	0			20000	8831.12	0
quy	Ayacucho Quechua	Quechuan	Andean	1.53644	11.6385		1	1	900000	67931	1
quz	Cusco Quechua	Quechuan	Andean	1.4359	11.6716				1500000	51252.7	1
qvc	Cajamarca Quechua	Quechuan	Andean	1.34416	10.751	0			30000	5659.91	0
qve	Eastern Apurímac Quechua	Quechuan		1.26862	10.9281	0			200000	13759.4	0
qvh	Huamalíes-Dos de Mayo Huánuco Quechua	Quechuan		1.40893	11.051	0	0.875	8	72400	5946.33	0
qvi	Imbabura Highland Quichua	Quechuan		1.22162	10.8497	0	0.662117	28	300000	4624.56	0
qvm	Margos-Yarowilca-Lauricocha Quechua	Quechuan		1.34266	10.8743	0			83400	4052.23	0
qvn	North Junín Quechua	Quechuan		1.51207	11.2147	0	1	1	60000	10618.9	0
qvo	Napo Lowland Quechua	Quechuan		1.40703	10.4507	0			14000	28098.1	0
qvs	San Martín Quechua	Quechuan		1.23283	10.4283	0			15000	11478.5	0
qvw	Huaylla Wanca Quechua	Quechuan		1.64132	11.7502	0			250000	6731.32	0
qvz	Northern Pastaza Quichua	Quechuan		1.43676	10.4401	0			10000	16110.4	0
qwh	Huaylas Ancash Quechua	Quechuan		1.56964	11.2582	0			336000	10837.8	0
qxh	Panao Huánuco Quechua	Quechuan		1.37858	11.0329	0			50000	3007.28	0
qxn	Northern Conchucos Ancash Quechua	Quechuan		1.39837	11.2699	0			250000	2962.78	0
qxo	Southern Conchucos Ancash Quechua	Quechuan		1.46556	11.248	0			250000	5025.16	0
qxr	Cañar Highland Quichua	Quechuan		1.28182	10.8589	0			100000	5439.56	0
rab	Camling	Sino-Tibetan	Indic			0.0769231	1	3	12100	558.256	0
rai	Ramoaaina	Austronesian		1.27627	7.4655	0			10300	60.3112	0
ran	Riantana	Trans-New-Guinea	S-New-Guinea			0	0	1	1100	1574.27	0
rao	Rao	Ramu-Lower-Sepik	N-Coast-New-Guinea			0	0.5	4	6000	2097.12	0
rap	Rapa Nui	Austronesian	Oceania			0	0.217504	27	3390	178.033	0
ras	Tegali	Niger-Congo	African-Savannah			0	0.775	4	35700	1037.13	0
raw	Rawang	Sino-Tibetan	Southeast-Asia				0.125	12	62100	12463	1
rbb	Rumai Palaung	Austro-Asiatic				0	0.0625	4	139000	1715.72	0
rej	Rejang	Austronesian	Southeast-Asia			0	0	1	350000	5860.07	0
rel	Rendille	Afro-Asiatic	S-Africa			0	0.4125	4	34700	15512.5	0
rgr	Resígaro	Maipurean	NE-South-America			0	0.525	10	14	845.224	0
rif	Tarifit	Afro-Asiatic	N-Africa			0	0.6	10	1500000	15366.6	0
rim	Nyaturu	Niger-Congo	S-Africa	1.71211	10.3148	0	1	2	595000	11911.1	0
rit	Ritarungo	Australian	N-Australia			0	1	8	94	15088.9	0
rji	Raji	Sino-Tibetan	Indic			0	0	1	2410	267.865	0
rkb	Rikbaktsa	Language-isolate	NE-South-America	1.38833	9.3789	0	0.666667	3	910	4029.39	0
rma	Rama	Chibchan	Mesoamerica			0	0.483075	23	24	898.491	0
rmb	Rembarunga	Australian	N-Australia			0	1	3	69	6346.34	0
rmn	Balkan Romani	Indo-European	Europe			0.261893	0.375	2	561000	554.576	0
rmt	Domari	Indo-European	Greater-Mesopotamia			0	0.857143	7	2000	1.17831	0
rmy	Vlax Romani	Indo-European	Europe	1.49658	8.57196	0	0.375	4	408570	90.1801	0
roh	Romansch	Indo-European	Europe				0.333333	3	35100	4079.93	1
ron	Romanian	Indo-European	Europe	1.78511	9.29827		0.472222	18	22610000	273970	1
roo	Rotokas	North-Bougainville	Oceania	1.4633	9.24041	0			4320	1314.26	0
rou	Runga	Nilo-Saharan	African-Savannah			0	0.7	10	43000	50603.3	0
rro	Waima	Austronesian	S-New-Guinea	1.38291	9.46822	0			15000	586.843	0
rth	Ratahan	Austronesian	Oceania			0	0.166667	3	30000	408.53	0
rtm	Rotuman	Austronesian	Oceania			0	0.5	7	9000	42.407	0
rug	Roviana	Austronesian	Oceania			0.618477	0.166667	6	9870	958.533	1
run	Rundi	Niger-Congo	S-Africa	1.71516	10.7761		1	2	4750000	25112.4	1
rus	Russian	Indo-European	Inner-Asia	1.98052	10.086	0.424427	0.453401	28	135099940	8.97111e+06	1
rut	Rutul	North-Caucasian	Greater-Mesopotamia			0	0.875	8	29510	1723.53	0
rwa	Rawo	Skou	N-Coast-New-Guinea			0	0	6	640	152.466	0
rwo	Rawa	Trans-New-Guinea	N-Coast-New-Guinea	1.19603	8.62064	0	1	3	11500	900.096	0
sab	Buglere	Chibchan	Mesoamerica	1.16959	7.60147	0			2500	2504.91	0
sac	Mesquakie	Algic	E-North-America			0	1	2	250	207.97	0
sad	Sandawe	Khoisan	S-Africa			0	0.625	12	40000	4899.54	0
sag	Sango	Creole	African-Savannah	1.32213	6.76466	0.911071	0.252226	23	5400		1
sah	Yakut	Altaic	Inner-Asia				0.82	10	363000	1.45125e+06	1
saj	Sahu	West-Papuan	Oceania			0	0.225	10	7500	302.254	0
sas	Sasak	Austronesian		1.33217	8.43109	0			2100000	4372.81	0
sat	Santali	Austro-Asiatic	Indic			0.000157549	0.777778	9	6157300	36609.1	0
sba	Ngambay	Nilo-Saharan	African-Savannah	1.57381	8.36539		0.520833	12	896000	17228.5	1
sbc	Kele	Austronesian	N-Coast-New-Guinea			0	0.375	8	600	81.7156	0
sbd	Southern Samo	Niger-Congo		1.54018	7.5757	0			85000	2708.47	0
sbe	Saliba	Austronesian	S-New-Guinea			0	0.522727	11	2500	54.9844	0
sbf	Shabo	Unclassified	Greater-Abyssinia			0	0.666667	3	450	391.151	0
sbl	Botolan Sambal	Austronesian		1.30379	8.33638	0			32900	613.407	0
sbs	Subiya	Niger-Congo	S-Africa			0	1	2	35090	17736	0
sbu	Stod Bhoti	Sino-Tibetan	Indic			0	1	1	2500		0
sce	Dongxiang	Altaic	Southeast-Asia			0	0.833333	6	250000	2439.12	0
scl	Shina	Indo-European	Indic			0	0.571429	7	321000	10478.8	0
sda	Toraja-Sa'dan	Austronesian	Oceania	1.60324	9.37333	0			500000	3213.51	0
sdg	Savi	Indo-European	Indic			0	1	4	3000	1.4576	0
sdp	Sherdukpen	Sino-Tibetan	Indic			0	1	2	3100	272.874	0
sed	Sedang	Austro-Asiatic	Southeast-Asia			0	0.25	6	101000	1596.67	0
see	Seneca	Iroquoian	E-North-America			0	0.7125	4	175	874.967	0
seh	Sena	Niger-Congo	S-Africa			0	1	1	1340000	82365	0
sei	Seri	Language-isolate	Mesoamerica			0	0.6	10	900	1648.19	0
sel	Selkup	Uralic	Inner-Asia			0	1	7	1640	40347.1	0
sen	Nanerigé Sénoufo	Niger-Congo	African-Savannah			0	0.75	4	50000	3228.03	0
ser	Serrano	Uto-Aztecan	California			0	1	1	1	174.017	0
ses	Koyraboro Senni Songhay	Nilo-Saharan	African-Savannah			0	0.204167	22	100000	12204.6	0
set	Sentani	East-Bird’s-Head-Sentani	N-Coast-New-Guinea			0	0.436979	16	30000	361.1	0
sey	Secoya	Tucanoan	NE-South-America	1.46157	10.074	0	1	1	690	5180.51	0
sgb	Mag-Anchi Ayta	Austronesian		1.32699	8.18488	0			8200	145.087	0
sgw	Sebat Bet Gurage	Afro-Asiatic	Greater-Abyssinia	2.54106	11.3307	0	0.833333	5	2320000	2053.44	0
sgz	Sursurunga	Austronesian	N-Coast-New-Guinea	1.40695	7.93357	0			3000	670.258	0
shb	Ninam	Yanomaman	NE-South-America			0	0.666667	6	570	25339.6	0
shh	Shoshoni	Uto-Aztecan	Basin-and-Plains			0	1	5	2910	6817.14	0
shi	Tachelhit	Afro-Asiatic	N-Africa	1.78922	11.5698	0	0.888889	9	3000000	101779	0
shj	Shatt	Nilo-Saharan	African-Savannah			0	0.666667	6	15000	416.658	0
shk	Shilluk	Nilo-Saharan	African-Savannah	1.61839	9.08413	0	0.666667	9	175000	14546.9	0
shp	Shipibo-Conibo	Panoan	NE-South-America	1.44039	9.7152	0	0.555238	20	26000	32383	0
shs	Shuswap	Salish	Alaska-Oregon			0	0.660714	14	500	831.072	0
shu	Chadian Spoken Arabic	Afro-Asiatic	African-Savannah	1.50608	9.11973	0.0428659	1	1	1076000	166362	1
shy	Tachawit	Afro-Asiatic	N-Africa			0	1	1	1400000	37492.1	0
sid	Sidamo	Afro-Asiatic	Greater-Abyssinia			0.0327816	0.625	8	2900000	4845.47	0
sif	Siamou	Niger-Congo	African-Savannah			0	0.666667	3	20000	325.171	0
sig	Paasaal	Niger-Congo		1.44756	7.38996	0			36000	2097.02	0
sil	Tumulung Sisaala	Niger-Congo		1.48987	7.86754	0			105000	2604.52	0
sim	Mende	Sepik	N-Coast-New-Guinea	1.36071	8.76657	0			5700	85.253	0
sin	Sinhala	Indo-European	Indic	1.77815	10.7025	0.123376	0.90625	4	15500000	53976.2	1
sip	Sikkimese	Sino-Tibetan	Indic			0	0.111111	9	70300	1197.63	0
siw	Siwai	South-Bougainville	Oceania			0	0.916667	6	6600	613.811	0
siz	Siwi	Afro-Asiatic	N-Africa			0	0.5	4	30000	9.75902	0
sja	Epena	Chocoan	Andean	1.43416	9.72671	0	0.567184	23	3550	4574.24	0
sjd	Kildin Saami	Uralic	Inner-Asia			0	1	1	500	42372.4	0
sjg	Assangori	Nilo-Saharan	African-Savannah			0	1	4	23500	1872.77	0
sjr	Siar-Lak	Austronesian	N-Coast-New-Guinea			0	0.333333	3	2080	1397.56	0
skd	Southern Sierra Miwok	Miwok-Costanoan	California			0	0.769925	19	7		0
skf	Sakirabiá	Tupian				0	0.333333	6	23	165.61	0
skj	Seke	Sino-Tibetan	Indic			0	1	2	700	59.9231	0
sku	Sakao	Austronesian	Oceania			0	0.857143	7	4000	342.175	0
skv	Skou	Skou	N-Coast-New-Guinea			0	0.75	3	700	248.483	0
slc	Sáliba	Sálivan	NE-South-America			0	0.666667	3	1560	2484.98	0
sld	Sissala	Niger-Congo		1.70676	8.46783	0			13000	1214.67	0
slk	Slovak	Indo-European	Europe	1.99864	10.0593	0.247112			4701800	45073.5	1
sll	Salt-Yui	Trans-New-Guinea	Interior-New-Guinea	1.3439	8.73394	0	0.62037	9	6500	134.926	0
slp	Lamaholot	Austronesian	Oceania				0.375	8	150000	961.017	1
slr	Salar	Altaic	Inner-Asia			0	1	1	60000	4356.07	0
slv	Slovenian	Indo-European	Europe	1.94067	9.78852		0.555556	9	1851190	22646.9	1
sme	North Saami	Uralic	Inner-Asia	1.7094	9.82202		0.596154	13	20700	8162.49	1
smk	Bolinao	Austronesian		1.51569	8.59796	0.088968			50000	273.484	0
sml	Central Sama	Austronesian		1.543	8.85635	0			90000	442.609	0
smo	Samoan	Austronesian	Oceania	1.39892	7.27521		0.275641	13	306840	3086.71	1
smq	Samo	Trans-New-Guinea	Interior-New-Guinea			0	1	1	900	627.48	0
smr	Simeulue	Austronesian	Southeast-Asia			0	0	3	30000	1401.08	0
sna	Shona	Niger-Congo	S-Africa	1.61757	11.1343	0.199488	0.75	8	10741200	219330	1
snc	Sinaugoro	Austronesian	S-New-Guinea	1.32132	9.22208	0	0.833333	6	18000	2177.65	0
snd	Sindhi	Indo-European	Indic	1.85458	9.25975		0	1	21315000	135030	1
snf	Noon	Niger-Congo	African-Savannah			0	0.601852	9	32900	198.807	0
snk	Soninke	Niger-Congo	African-Savannah			0	0	3	1145000	60151.7	0
snn	Siona	Tucanoan	NE-South-America	1.26788	9.20384	0	1	6	550	2996.05	0
snp	Siane	Trans-New-Guinea	Interior-New-Guinea	1.38129	9.1493	0	0.666667	9	29000	541.737	0
snq	Sangu	Niger-Congo	S-Africa			0	1	4	20900	5347.41	0
snw	Selee	Niger-Congo		1.61148	9.09403	0			11300	72.5096	0
sny	Saniyo-Hiyewe	Sepik	Interior-New-Guinea	1.10658	7.57453	0			1300	466.271	0
sob	Sobei	Austronesian	N-Coast-New-Guinea			0	0.666667	6	1000	116.654	0
som	Somali	Afro-Asiatic	Greater-Abyssinia	1.63987	9.77378	0.00579675	0.519737	19	13742400	935427	1
soq	Kanasi	Trans-New-Guinea		1.50543	9.3404	0			2200	1221.27	0
sot	Southern Sotho	Niger-Congo	S-Africa	1.55855	8.09838	0.56941	0.458333	6	6010000	122787	1
sov	Sonsorol	Austronesian	Oceania			0	0.309524	7	600	7.32985	0
soy	Miyobe	Niger-Congo		1.66068	8.99518	0			8700	583.846	0
spa	Spanish	Indo-European	Europe	1.73863	8.85756	0.17294	0.439638	27	327355040	7.53688e+06	1
spl	Selepet	Trans-New-Guinea	N-Coast-New-Guinea	1.37389	9.40911	0	0.857143	7	7000	193.74	0
spo	Spokane	Salish	Basin-and-Plains			0	1	1	50	564.594	0
spp	Supyire Senoufo	Niger-Congo	African-Savannah	1.48686	8.12407	0	0.421245	26	350000	12210	0
sps	Saposa	Austronesian	Oceania	1.43597	8.11186	0	0.25	4	1400	25.6314	0
spu	Sapuan	Austro-Asiatic	Southeast-Asia			0	0.125	2	2400	927.189	0
spy	Sabaot	Nilo-Saharan		1.49388	9.83016	0			279000	1661.18	0
sqt	Soqotri	Afro-Asiatic	Greater-Abyssinia			0	1	1	57000	3803.38	0
squ	Squamish	Salish	Alaska-Oregon			0	0.573214	20	15	22.5952	0
srb	Sora	Austro-Asiatic	Indic			0	1	4	310000	5262.21	0
sri	Siriano	Tucanoan	NE-South-America	1.3475	9.93288	0			350	1039.92	0
srm	Saramaccan	Creole	NE-South-America	1.43605	7.25893	0			26000	5048.53	0
srn	Sranan	Creole	NE-South-America	1.45166	7.28828	0.422119			126400	5680.92	1
sro	Campidanese Sardinian	Indo-European				0	0.666667	6	345000	11613.5	0
srp	Serbian	Indo-European		1.95032	9.8184				9231300	94861.1	1
srq	Sirionó	Tupian	NE-South-America	1.4069	8.1037	0	0.62	10	400	1072.65	0
srs	Sarsi	Eyak-Athabaskan	Basin-and-Plains			0	0.545455	11	50	225.485	0
ssd	Siroi	Trans-New-Guinea	N-Coast-New-Guinea	1.39181	8.54809	0	0.454545	11	1310	139.598	0
ssf	Thao	Austronesian	Southeast-Asia			0	1	1	6	0.101202	0
ssg	Seimat	Austronesian	Oceania	1.43867	8.18144	0			1000	23.4399	0
ssn	Sanye	Afro-Asiatic	S-Africa			0	0.5	6	17400	1446.33	0
sst	Sinasina	Trans-New-Guinea	Interior-New-Guinea			0	0.75	4	50100	148.516	0
ssw	Swati	Niger-Congo	S-Africa	1.69599	11.761	0.508023	0.666667	3	2034200	36491.1	1
ssx	Samberigi	Trans-New-Guinea		1.18229	9.46782	0			3130	466.633	0
stn	Owa	Austronesian		1.35396	7.99365	0			8410	139.359	0
stp	Southeastern Tepehuan	Uto-Aztecan	Mesoamerica	1.22532	8.04417	0	0.857143	7	10600	4273.77	0
str	Straits Salish	Salish	Alaska-Oregon			0.892857	1	1	20	160.961	0
sua	Sulka	Language-isolate	N-Coast-New-Guinea	1.32544	8.18978	0	0.590909	11	2500	414.907	0
sue	Suena	Trans-New-Guinea	S-New-Guinea	1.34411	8.6345	0	0.455833	20	3000	398.026	0
sui	Suki	Trans-New-Guinea	S-New-Guinea			0	1	4	3510	5039.29	0
suk	Sukuma	Niger-Congo	S-Africa	1.65349	9.69688	0	1	1	5430000	45017.4	0
sun	Sunda	Austronesian	Southeast-Asia	1.76044	9.92358	0	0.303571	14	34000000	37177.8	0
suq	Suri	Nilo-Saharan	Greater-Abyssinia			0	0.9	4.5	20600	2537.9	0
sur	Mwaghavul	Afro-Asiatic	African-Savannah	1.36565	7.73844		0.0972222	12	295000	890.307	1
sus	Susu	Niger-Congo	African-Savannah	1.5163	7.73147	0	0.375	4	1031880	29997.6	0
suv	Sulung	Sino-Tibetan	Indic			0	1	1	5000		0
sva	Svan	Kartvelian	Greater-Mesopotamia			0	0.25	1	15000	2856.57	0
svs	Savosavo	Central-Solomons	Oceania			0	0.5	8	2420	34.7916	0
swe	Swedish	Indo-European	Europe	1.72629	8.85524	0.252219	0.328947	19	8236000	460057	1
swg	Swabian	Indo-European		1.83045	8.91814	0			819000		0
swh	Swahili	Niger-Congo		1.65058	10.0179	0.837301	0.674824	27	675000	19618.8	1
swk	Malawi Sena	Niger-Congo		1.53195	10.2597	0			270000	2136.81	0
swp	Suau	Austronesian		1.4331	8.31165	0.673077			6800	607.4	1
swt	Sawila	Trans-New-Guinea				0	0.5	1	3000	103.342	0
swv	Shekhawati	Indo-European	Indic			0	0	1	3000000		0
sxb	Suba	Niger-Congo		1.52227	9.85819	0			174000	673.638	0
sxn	Sangir	Austronesian	Oceania	1.4883	8.91162	0			255000	1270.19	0
sza	Semelai	Austro-Asiatic	Southeast-Asia			0	0.382778	15	6418	7513.17	0
szb	Ngalum	Trans-New-Guinea		1.36988	9.08952	0			18000	2728.34	0
szg	Sengele	Niger-Congo	S-Africa			0	0.875	2	17000	6568.38	0
szp	Suabo	Trans-New-Guinea	N-Coast-New-Guinea			0	0.777778	9	1100	352.677	0
szw	Sawai	Austronesian	Oceania			0	1	1	12000	1240.83	0
tab	Tabassaran	North-Caucasian	Greater-Mesopotamia	1.78074	10.9243	0			128000	1156.79	0
tac	Lowland Tarahumara	Uto-Aztecan	Mesoamerica	1.4074	8.94975	0	0.625	8	39800	2953.78	0
tae	Tariano	Maipurean	NE-South-America			0	0.777778	9	430	1434.37	0
tah	Tahitian	Austronesian					0.25	12	124260	1660.08	1
taj	Eastern Tamang	Sino-Tibetan	Indic	1.2994	9.2439	0.0272136	0.5	8	773000	12981.7	0
tam	Tamil	Dravidian	Indic	1.52606	11.7386	0.105311	0.439216	9	65296000	151189	1
tan	Tangale	Afro-Asiatic	African-Savannah			0	1	4	130000	1283.49	0
tap	Taabwa	Niger-Congo	S-Africa			0	1	3	382000	51937.4	0
taq	Tamasheq	Afro-Asiatic	African-Savannah	1.70799	11.1512	0	0.714286	7	281200	626866	0
tar	Central Tarahumara	Uto-Aztecan	Mesoamerica	1.1561	8.40507	0	0.4	5	55000	13747.9	0
tat	Tatar	Altaic	Inner-Asia	1.82636	10.7375		0.291667	6.5	5351950	69376.4	1
tav	Tatuyo	Tucanoan	NE-South-America	1.42508	9.22235	0			400	2831.18	0
taw	Tai	Trans-New-Guinea		1.28754	7.99499	0			900	23.5243	0
tay	Atayal	Austronesian	Southeast-Asia			0	0.333333	8	84300	4689.04	0
tbc	Takia	Austronesian	N-Coast-New-Guinea	1.57548	8.40219	0	0.4	5	40000	281.263	0
tbd	Kaki Ae	Trans-New-Guinea	S-New-Guinea			0	0.5	2	510	44.5223	0
tbg	North Tairora	Trans-New-Guinea	Interior-New-Guinea	1.24831	9.82446	0	0.875	8	6000	429.077	0
tbi	Gaam	Nilo-Saharan	African-Savannah			0	0.833333	6	67200	946.344	0
tbl	Tboli	Austronesian	Oceania	1.47719	8.00651	0	0.428571	7	95300	2144.88	0
tbo	Tawala	Austronesian	S-New-Guinea	1.4333	8.26304	0	0.5	7	20000	652.231	0
tby	Tabaru	West-Papuan	Oceania	1.38652	8.38961	0			15000	1529.06	0
tbz	Ditammari	Niger-Congo		1.52195	9.3141	0			147500	4297.81	0
tca	Ticuna	Language-isolate	NE-South-America	1.23024	8.19648	0	0.833333	6	48600	30570.2	0
tcb	Tanacross	Eyak-Athabaskan	Alaska-Oregon			0	0.666667	9	35	660.4	0
tcc	Datooga	Nilo-Saharan	S-Africa	1.4601	10.0226	0			87800	11189.8	0
tcf	Malinaltepec Tlapanec	Otomanguean	Mesoamerica			0	0.75	8	48000	1056.64	0
tcg	Tamagario	Trans-New-Guinea	S-New-Guinea			0	0.25	4	3500	1063.75	0
tcx	Toda	Dravidian	Indic			0	1	1	1100	257.596	0
tcy	Tulu	Dravidian	Indic			0	0.6	5	1950000	6929.64	0
tcz	Thado Chin	Sino-Tibetan	Southeast-Asia	1.81651	11.3551	0			231200	3950.96	0
tdh	Thulung	Sino-Tibetan	Indic			0.0717489	0.666667	3	33310	383.095	0
tdn	Tondano	Austronesian	Oceania			0	0.53125	8	80000	424.014	0
tdt	Tetun Dili	Creole		1.46084	7.75159				50000	51.2427	1
tea	Temiar	Austro-Asiatic	Southeast-Asia				0.833333	8	25725	8269.26	1
tee	Huehuetla Tepehua	Totonacan	Mesoamerica	1.24953	8.01225	0	0.555556	9	3000	248.602	0
teh	Tehuelche	Chon	SE-South-America			0	0.75	1	4	24196.3	0
tel	Telugu	Dravidian	Indic	1.75789	11.1238	0.063096	0.7	10	69600600	242916	1
tem	Themne	Niger-Congo	African-Savannah	1.69699	8.61244	0.128342	0.681818	11	1230000	17698	1
teo	Teso	Nilo-Saharan	S-Africa	1.68926	10.2548	0	0.6	10	1849000	12617.2	0
teq	Temein	Nilo-Saharan	African-Savannah			0	0.8	5	13000	74.1111	0
ter	Terêna	Maipurean	SE-South-America	1.494	9.89684	0	1	1	15000	19523	0
tet	Tetun	Austronesian	Oceania			0	0.0416667	6.5	450000	4806.39	0
teu	Soo	Nilo-Saharan	S-Africa			0	0.766667	10	5000	534.062	0
tew	Tewa	Kiowa-Tanoan	Basin-and-Plains			0	0	1	1300	734.42	0
tex	Tennet	Nilo-Saharan	African-Savannah			0	0.5	10	4000	91.7716	0
tfr	Teribe	Chibchan	Mesoamerica	1.20865	8.13239	0	0.592593	9	3005	3514.66	0
tgc	Tigak	Austronesian	N-Coast-New-Guinea			0	0.222222	12	6000	594.501	0
tgk	Tajiki	Indo-European	Inner-Asia	1.75416	9.46017		0.5	10	4274000	103850	1
tgl	Tagalog	Austronesian	Oceania	1.43596	8.16529		0.473654	23	21500000	28490	1
tgo	Sudest	Austronesian	S-New-Guinea			0	0.5	3	2000	780.28	0
tgp	Tangoa	Austronesian		1.35158	7.57011	0			800	15.9627	0
tha	Thai	Tai-Kadai	Southeast-Asia	1.58994	8.66426	0.660627	0.126053	26	20230000	154284	1
thd	Thayore	Australian	N-Australia			0	0.2	10	150	987.342	0
thf	Thangmi	Sino-Tibetan	Indic			0.0155865	1	5	24700	848.624	0
thk	Tharaka	Niger-Congo	S-Africa	1.63843	10.1645	0			139000	1552.01	0
thp	Thompson	Salish	Alaska-Oregon			0	0.4	3	720	232.322	0
ths	Thakali	Sino-Tibetan	Indic			0.126667	0.375	4	6440	523.887	0
thv	Tahaggart Tamahaq	Afro-Asiatic	N-Africa			0	0.77381	3.66667	62000	531507	0
tig	Tigré	Afro-Asiatic	Greater-Abyssinia			0	0.464706	17	1050000	45761	0
tih	Timugon Murut	Austronesian	Southeast-Asia	1.46926	8.33417	0	0.4	10	7000	820.936	0
tik	Tikar	Niger-Congo	African-Savannah	1.57011	8.16319	0	0.5	2	25000	7014.69	0
tim	Timbe	Trans-New-Guinea	N-Coast-New-Guinea	1.45008	9.25896	0			11000	431.981	0
tio	Teop	Austronesian	Oceania			0	0.142857	7	5000	371.525	0
tir	Tigrigna	Afro-Asiatic	Greater-Abyssinia	2.49206	10.7702	0.019242	0.65	10	5760000	64071.7	1
tiv	Tiv	Niger-Congo	African-Savannah				0	1	2210000	26770.8	1
tiw	Tiwi	Australian	N-Australia			0	0.495194	27	1830	7519.33	0
tix	Southern Tiwa	Kiowa-Tanoan	Basin-and-Plains			0	0	1	1630	925.495	0
tkl	Tokelauan	Austronesian	Oceania			0	0.25	2	3250	20.0227	0
tkr	Tsakhur	North-Caucasian	Greater-Mesopotamia			0	1	2	22770	1747.5	0
tks	Takestani	Indo-European	Greater-Mesopotamia			0	0.45	5	220000		0
tku	Totonac, Upper Necaxa	Totonacan		1.37224	9.34522	0			3400	93.9137	0
tkw	Teanu	Austronesian	Oceania			0	0.2	5	520	201.71	0
tlb	Tobelo	West-Papuan	Oceania	1.46263	8.90401	0	0.685185	9	27700	3853	0
tlc	Yecuatla Totonac	Totonacan	Mesoamerica			0	0.518182	11	500	55.6163	0
tlf	Telefol	Trans-New-Guinea		1.22824	8.68862	0	0.416667	3	5400	1911.9	0
tli	Tlingit	Eyak-Athabaskan	Alaska-Oregon			0	0.659722	18	1430	7367.99	0
tlj	Talinga-Bwisi	Niger-Congo	S-Africa			0	1	3	99400	518.845	0
tll	Tetela	Niger-Congo	S-Africa			0	0.75	4	750000	74545.4	0
tly	Talysh	Indo-European	Greater-Mesopotamia			0	1	1	912000	5259.79	0
tma	Tama	Nilo-Saharan	African-Savannah			0	0.928571	4.5	67900	14534.6	0
tmd	Haruai	Piawi	Interior-New-Guinea			0	0.75	4	2000	262.327	0
tml	Tamnim Citak	Trans-New-Guinea				0	0.567445	26	290	766.201	0
tmq	Tumleo	Austronesian	N-Coast-New-Guinea			0	1	1	790	38.0076	0
tmu	Iau	Lakes-Plain	Interior-New-Guinea			0	0.5	1	600	2072.45	0
tna	Tacana	Tacanan	NE-South-America	1.26092	8.13847	0	0.2	10	1820	6757.77	0
tnc	Tanimuca-Retuarã	Tucanoan	NE-South-America			0	0.736364	11	300	1379.17	0
tnd	Angosturas Tunebo	Chibchan				0	0	1	50	170.035	0
tnk	Kwamera	Austronesian	Oceania			0	1	1	3500	85.7884	0
tnl	Lenakel	Austronesian	Oceania			0	0.444444	9	11500	68.7666	0
tnm	Tabla	East-Bird’s-Head-Sentani	N-Coast-New-Guinea			0	0.5	2	3750	220.492	0
tnn	North Tanna	Austronesian		1.39852	8.56159	0			5000	114.421	0
tob	Toba	Guaykuruan	SE-South-America	1.16417	8.46743	0	0.75	8	21410	61336.7	0
toc	Coyutla Totonac	Totonacan		1.46024	9.61155	0			48100	299.957	0
toh	Gitonga	Niger-Congo		1.47934	8.55325	0			375000	5868.93	0
toi	Tonga	Niger-Congo	S-Africa				1	7	1127000	90780.4	1
toj	Tojolabal	Mayan	Mesoamerica	1.44389	8.19766	0	0.5625	4	36000	310.155	0
ton	Tongan	Austronesian	Oceania				0.181818	11	102290	618.995	1
too	Xicotepec de Juárez Totonac	Totonacan	Mesoamerica	1.31248	9.03064	0	0.40625	8	3000	110.384	0
top	Papantla Totonac	Totonacan	Mesoamerica	1.50597	9.75746	0			80000	2400.96	0
tos	Highland Totonac	Totonacan	Mesoamerica	1.39952	9.85072	0			120000	499.78	0
tow	Jemez	Kiowa-Tanoan	Basin-and-Plains			0	0	1	1300	128.014	0
tpa	Taupota	Austronesian		1.43326	8.11446	0			1280	125.678	0
tpj	Tapieté	Tupian	SE-South-America			0	1	6	2440	6504.16	0
tpm	Tampulma	Niger-Congo	African-Savannah	1.48676	7.9243	0			16000	420.286	0
tpp	Pisaflores Tepehua	Totonacan		1.50427	9.3093	0			4000	62.0727	0
tpt	Tlachichilco Tepehua	Totonacan		1.3738	8.70974	0	0.6	10	3000	61.2513	0
tpy	Trumaí	Language-isolate	NE-South-America			0	0.538149	22	100	2011.36	0
tpz	Tinputz	Austronesian		1.31556	7.57348	0			3900	306.275	0
trc	Copala Triqui	Otomanguean	Mesoamerica	1.00575	7.4263	0	0.324074	9	25000	310.409	0
trg	Lishan Didan	Afro-Asiatic	Greater-Mesopotamia			0	1	1	4230		0
tri	Trió	Cariban	NE-South-America			0	0.833333	8	2300	1114.63	0
trn	Trinitario	Maipurean		1.41157	8.93092	0			5500	6047.35	0
tro	Tarao Naga	Sino-Tibetan	Southeast-Asia			0	0.833333	6	870	162.687	0
trp	Kok Borok	Sino-Tibetan	Indic			0	0.8125	8	696000	4359.78	0
trq	San Martín Itunyoso Triqui	Otomanguean		1.13152	7.33511	0			2000	47.7232	0
trv	Taroko	Austronesian	Southeast-Asia			0	0.25	2	20000	2292.67	0
trw	Torwali	Indo-European	Indic			0	1	3	60000	506.171	0
tsg	Tausug	Austronesian	Oceania				0.333333	3	1050000	5462.18	1
tsi	Tsimshian	Tsimshian	Alaska-Oregon			0.219298	0.563235	17	930	3089.82	0
tsj	Tshangla	Sino-Tibetan	Indic			0	0.714286	7	175200	7347.83	0
tsn	Tswana	Niger-Congo	S-Africa	1.54337	7.87923	0.574472	1	2	4521700	671331	1
tso	Tsonga	Niger-Congo	S-Africa	1.49695	8.24236	0.402891	0	2	3650000	105055	1
tsu	Tsou	Austronesian	Southeast-Asia			0	0.833333	2	2130	976.203	0
tsv	Tsogo	Niger-Congo	S-Africa			0	0.5	2	12000	7916.21	0
tsz	Purepecha	Tarascan	Mesoamerica	1.49288	10.0529	0	0.727273	11	40000	2963.92	0
ttc	Tektiteko	Mayan	Mesoamerica	1.36358	8.52427	0			5900	152.793	0
tte	Bwanabwana	Austronesian		1.4292	9.10525	0			2400	36.4391	0
tti	Tobati	Austronesian	N-Coast-New-Guinea			0	0.333333	3	350	132.949	0
ttr	Tera	Afro-Asiatic	African-Savannah			0	0.5	9	101000	896.336	0
tty	Sikaritai	Lakes-Plain	Interior-New-Guinea			0	1	1	800	911.42	0
tub	Tubatulabal	Uto-Aztecan	California			0	1	1	6		0
tuc	Mutu	Austronesian		1.37632	8.36261	0			3500	44.6323	0
tue	Tuyuca	Tucanoan	NE-South-America	1.51061	10.4215	0	1	3	810	945.494	0
tuf	Central Tunebo	Chibchan	NE-South-America	1.40506	9.41969	0			2500	3964.34	0
tui	Tupuri	Niger-Congo	African-Savannah	1.50955	7.89803	0			229000	3401.33	0
tuk	Turkmen	Altaic	Inner-Asia				1	2	5930000	155580	1
tum	Tumbuka	Niger-Congo		1.48374	9.72491	0			1480000	35976.3	0
tuo	Tucano	Tucanoan	NE-South-America	1.37217	9.71123	0	0.645833	12	4630	1603.27	0
tur	Turkish	Altaic	Greater-Mesopotamia	1.79902	11.2627	0.0053216	0.775485	27	47644500	617473	1
tus	Tuscarora	Iroquoian	E-North-America			0	0.777778	9	11	354.618	0
tuv	Turkana	Nilo-Saharan	S-Africa			0	0.75	13	476200	60412.2	0
tvk	Southeast Ambrym	Austronesian	Oceania			0	0.333333	2	3700	247.91	0
tvl	Tuvaluan	Austronesian	Oceania				0.25625	12	12580	27.892	1
tvo	Tidore	West-Papuan	Oceania			0.434783	0.369444	12	26000	743.923	0
tvt	Tutsa Naga	Sino-Tibetan	Southeast-Asia			0	0.25	4	25000		0
twf	Northern Tiwa	Kiowa-Tanoan	Basin-and-Plains			0	1	7	930	348.071	0
twu	Termanu	Austronesian		1.36939	8.45461	0			30000	347.994	0
txu	Kayapó	Jean	NE-South-America	1.38421	8.29728	0	1	3	7100	32215	0
tya	Tauya	Trans-New-Guinea	Interior-New-Guinea			0	0.583333	14	350	83.0648	0
tyn	Kombai	Trans-New-Guinea	S-New-Guinea			0	0.481061	11	4000	2245.78	0
tyv	Tuvin	Altaic	Inner-Asia			0	0.616667	15	264400	61423.1	0
tzh	Oxchuc Tzeltal	Mayan	Mesoamerica	1.38403	8.06983	0			90000	1077.5	0
tzj	Eastern Tzutujil	Mayan	Mesoamerica	1.37899	8.70992	0			50000	233.257	0
tzm	Central Atlas Tamazight	Afro-Asiatic	N-Africa			0	0.309161	12	3000000	167842	0
tzn	Tugun	Austronesian	Oceania			0	0.75	4	1200	212.828	0
tzo	Venustiano Carranza Tzotzil	Mayan		1.31849	8.39712	0			4230	218.641	0
ubr	Ubir	Austronesian		1.48313	8.74803	0			2560	100.099	0
ubu	Umbu-Ungu	Trans-New-Guinea	Interior-New-Guinea	1.2484	9.15777	0			34200	973.559	0
ude	Udihe	Altaic	N-Coast-Asia			0	0.484375	8	230	3806.87	0
udi	Udi	North-Caucasian	Greater-Mesopotamia			0	0.75	8	4200	55.3274	0
udl	Wuzlam	Afro-Asiatic	African-Savannah			0	0.444444	9	10500	82.3064	0
udm	Udmurt	Uralic	Inner-Asia			0	0.75	13	464000	34505.6	0
udu	Uduk	Nilo-Saharan		1.22721	7.46982	0			20000	1675.14	0
uig	Uyghur	Altaic	Inner-Asia	1.58158	11.0629		0.795455	11	8701000	506126	1
ukr	Ukrainian	Indo-European	Inner-Asia	2.01384	9.9497		0.466667	12	31651360	601515	1
uli	Ulithian	Austronesian	Oceania			0	0.296296	9	3000	13.0183	0
ulk	Meriam	Eastern-Trans-Fly	N-Australia			0	0.666667	6	320	11.192	0
uma	Umatilla	Sahaptian	Basin-and-Plains			0	0.4	3	50	441.519	0
umu	Munsee	Algic	E-North-America			0	0	1	7	81.1859	0
ung	Ngarinyin	Australian	N-Australia			0	0.44375	20	82	58837.9	0
unr	Mundari	Austro-Asiatic				0	0.417011	10	1560280	15368	0
upv	Uripiv-Wala-Rano-Atchin	Austronesian	Oceania	1.44399	8.3946	0	0.375	4	9000	98.9129	0
ura	Urarina	Language-isolate	NE-South-America	1.19849	9.67419	0	0.571429	7	3000	5152.49	0
urb	Urubú-Kaapor	Tupian	NE-South-America		7.30213	0	0.420614	19	800	10088	0
urd	Urdu	Indo-European	Indic	1.78398	8.90024	0.576629	0.361111	9	59050000	13805.5	1
ure	Uru	Chipaya-Uru	Andean			0	1	2	2	179.164	0
urk	Urak Lawoi'	Austronesian	Southeast-Asia	1.31475	7.51908	0	0.025	10	3000	249.094	0
urt	Urat	Torricelli	N-Coast-New-Guinea			0	0	6	6280	130.831	0
ury	Orya	Tor-Kwerba	N-Coast-New-Guinea			0	0.5	2	1600	3612.83	0
usa	Usarufa	Trans-New-Guinea	Interior-New-Guinea	1.55746	11.3332	0	1	7	1300	68.1524	0
usp	Uspanteco	Mayan		1.17173	8.63378	0			3000	16.991	0
ute	Ute-Southern Paiute	Uto-Aztecan	Basin-and-Plains			0	0.908333	6.66667	1980	8101.15	0
uur	Ura	Austronesian	Oceania			0	0.5	4	6	140.432	0
uvl	Lote	Austronesian		1.3624	7.66372	0			5500	372.537	0
uwa	Kuku-Uwanh	Australian	N-Australia			0	0.375	8	40	277.921	0
uzs	Southern Uzbek	Altaic					0.784615	13	1450000	69696.3	1
vag	Vagla	Niger-Congo	African-Savannah	1.60522	7.99265	0	0.25	1	13500	914.256	0
vai	Vai	Niger-Congo	African-Savannah			0	0.181818	11	119500	4331.05	0
vam	Vanimo	Skou	N-Coast-New-Guinea			0	0.233333	5	2670	85.9665	0
van	Valman	Torricelli	N-Coast-New-Guinea			0	0.3	10	1740	199.597	0
var	Huarijio	Uto-Aztecan	Mesoamerica			0	0.666667	3	2840	2552.58	0
vay	Wayu	Sino-Tibetan	Indic			0	0.677273	11	1740	104.522	0
ven	Venda	Niger-Congo	S-Africa	1.50732	8.38519	0.566402	1	3	1064000	33300.8	1
vie	Vietnamese	Austro-Asiatic	Southeast-Asia	1.71942	8.80609		0.140785	27	67954200	93678.7	1
viv	Iduna	Austronesian	S-New-Guinea	1.35342	9.33162	0	1	3	6000	308.343	0
vma	Martuyhunira	Australian	S-Australia			0	0.571843	23	5	1833.97	0
vmy	Ayautla Mazatec	Otomanguean		1.45838	8.80942	0			3700	61.8192	0
vnm	Vinmavis	Austronesian	Oceania			0	0.333333	3	500	81.0578	0
vot	Vod	Uralic	Inner-Asia			0	0.666667	3	15	47.6846	0
vun	Vunjo	Niger-Congo		1.60651	10.1099	0			300000	773.303	0
vut	Vute	Niger-Congo		1.80258	8.81466	0			21000	20528.4	0
waa	Walla Walla	Sahaptian	Basin-and-Plains			0	0.875	8	100	214.258	0
wac	Wasco-Wishram	Chinookan	Alaska-Oregon			0	0.97619	6	69	264.289	0
waj	Waffa	Trans-New-Guinea	Interior-New-Guinea	1.13972	9.67232	0			1300	688.332	0
wal	Wolaytta	Afro-Asiatic	Greater-Abyssinia	1.42592	10.6642	0.0498944	0.805556	9	1230000	6444.5	1
wap	Wapishana	Maipurean	NE-South-America	1.43868	9.60794	0			12500	29248.7	0
waq	Wageman	Australian	N-Australia			0	0.75	4	10	9392.66	0
war	Waray-Waray	Austronesian	Oceania	1.46008	8.10507		1	1	2570000	15729.8	1
was	Washo	Language-isolate	Basin-and-Plains			0	0.944444	9	10	635.523	0
wau	Waurá	Maipurean	NE-South-America			0	1	1	330	1022.1	0
waw	Waiwai	Cariban	NE-South-America			0	0.75	4	3110	5988.46	0
wax	Watam	Ramu-Lower-Sepik	N-Coast-New-Guinea			0	1	2	590	84.5795	0
way	Wayana	Cariban	NE-South-America	1.23248	9.46942	0	0	1	750	3722.03	0
wba	Warao	Language-isolate	NE-South-America			0	0.654932	21	33100	43615	0
wbj	Alagwa	Afro-Asiatic	S-Africa			0	0.4	1	30000	539.885	0
wbl	Wakhi	Indo-European	Indic			0	0.5	8	31670	13452.8	0
wbm	Wa	Austro-Asiatic		1.31522	7.69841	0			40000	3658.36	0
wbp	Warlpiri	Australian	S-Australia	1.28128	11.1679	0	0.78125	8	2670	221213	0
wbv	Wajarri	Australian	S-Australia			0	0.77	10	50	22723.4	0
wca	Yanomámi	Yanomaman	NE-South-America	1.18968	7.38942	0			9000	37252.4	0
wdj	Wadjiginy	Australian	N-Australia			0	0.5	2.5	12	3866.75	0
wed	Wedau	Austronesian	S-New-Guinea	1.45113	8.02563	0	0.8	5	2200	106.551	0
wer	Weri	Trans-New-Guinea	S-New-Guinea	1.52103	9.42849	0			4160	302.01	0
wgy	Warrgamay	Australian	N-Australia			0	0.571429	7	3	586.009	0
whg	North Wahgi	Trans-New-Guinea	Interior-New-Guinea			0	0.571429	7	47000	1181.75	0
whk	Wahau Kenyah	Austronesian		1.47904	8.16857	0			8000	1161.59	0
wib	Southern Toussian	Niger-Congo	African-Savannah			0	0.5	6	19500	843.25	0
wic	Wichita	Caddoan	Basin-and-Plains			0	0.65	23	1	77.5581	0
wig	Wik-Ngathana	Australian	N-Australia			0	1	1	130	220.201	0
wim	Wik-Mungkan	Australian	N-Australia			0.361446	0.8	5	840	2304.97	0
wiu	Wiru	Trans-New-Guinea	S-New-Guinea	1.40876	10.1258	0			15300	1383.74	0
wiv	Muduapa	Austronesian				0	0.142857	7	8800	60.8425	0
[truncated: 144 more rows]
